# Supplementary material for: Prospective epigenome and transcriptome analyses of cord and peripheral blood from preterm infants at risk of bronchopulmonary dysplasia
Source: Sci Rep. 2023 Jul 28;13:12262. doi: 10.1038/s41598-023-39313-0 (PMC10382533; doi:10.1038/s41598-023-39313-0)
Supplement: Supplementary file 1 — Supplementary Tables. [file 41598_2023_39313_MOESM1_ESM.xlsx]

## Sheet: Table S1-Demographics
Table S1. Demographics of study cohort from the Discovery-Bronchopulmonary Dysplasia Program (D-BPD) and sample information.
Patient ID	Disease	Time	Sample ID	Sex	GA (wk)	BW (g)	Cummulative NICU O2 Days	Infanct Ancestry	Maternal Ancestry*	Maternal age (year)	Maternal Smoking†	Delivery	Maternal antenatal steroid	Maternal pre-eclampsia	Maternal BMI	Maternal Education ‡	Alcohol use during pregnancy	Chorioamnionitis	Gestational diabetes	Previous preterm pregnancy	Assisted reproduction	Fetal IUGR	Fetal oligohydramnios	Fetal decelerations	Fetal bradycardia	Delivery room surfactant	Estimated B cell %	Estimated CD4 T %	Estimated CD8 T %	Estimated NK %	Estimated Granulocyte%	Estimated Monocyte%	Estimeated NRBC%	DNA methylation array	RNA-Seq analysis	Subgroup by Disease+O2	Subgroup by Disease+O2 Level	Patient ID	**Any Infection Yes=1 No= 0	Sample ID	***Infection Days Yes=1 No= 0	**** Infection Type
1007-1	BPD	Day 0 (Cord)	1007-1_Cord_BPD	M	26.5	839	53	E	EL	30	0	Cesarean	TRUE	FALSE	39.2299	Higher	FALSE	FALSE	FALSE	1	FALSE	TRUE	TRUE	TRUE	TRUE	FALSE	1e-06	1e-06	0.032976	1e-06	0.020697	1e-06	0.946328	yes	yes	BPD_O2	BPD_highO2	1007-1	1	1007-1_Cord_BPD	0
		Day 14	1007-1_Day14_BPD	M	26.5	839	53	E	EL	30	0	Cesarean	TRUE	FALSE	40.2299	Higher	FALSE	FALSE	FALSE	2	FALSE	TRUE	TRUE	TRUE	TRUE	FALSE	1e-06	0.133715	0.003267	1e-06	0.225943	0.074592	0.562483	yes	yes	BPD_O2	BPD_highO2			1007-1_Day14_BPD	1	3
		Day 28	1007-1_Day28_BPD	M	26.5	839	53	E	EL	30	0	Cesarean	TRUE	FALSE	41.2299	Higher	FALSE	FALSE	FALSE	3	FALSE	TRUE	TRUE	TRUE	TRUE	FALSE	0.064254	0.196231	1e-06	0.022194	0.545218	0.135279	0.036825	yes	yes	BPD_O2	BPD_highO2			1007-1_Day28_BPD	1	1,3
1009-2	BPD	Day 0 (Cord)	1009-2_Cord_BPD	M	30	1418	53	E	JW	30	0	Cesarean	TRUE	FALSE	46.8471	Higher	FALSE	FALSE	FALSE	1	FALSE	TRUE	FALSE	FALSE	FALSE	FALSE	0.156605	0.208204	0.109784	0.061971	0.240149	0.105179	0.118107	yes	yes	BPD_O2	BPD_highO2	1009-2	0	1009-2_Cord_BPD	0
		Day 14	1009-2_Day14_BPD	M	30	1418	53	E	JW	30	0	Cesarean	TRUE	FALSE	46.8471	Higher	FALSE	FALSE	FALSE	1	FALSE	TRUE	FALSE	FALSE	FALSE	FALSE	0.06286	0.247059	0.102801	0.042524	0.368588	0.159286	0.016882	yes	yes	BPD_O2	BPD_highO2			1009-2_Day14_BPD	0
		Day 28	1009-2_Day28_BPD	M	30	1418	53	E	JW	30	0	Cesarean	TRUE	FALSE	46.8471	Higher	FALSE	FALSE	FALSE	1	FALSE	TRUE	FALSE	FALSE	FALSE	FALSE	0.108056	0.221708	0.154424	0.035383	0.321231	0.130437	0.02876	yes	yes	BPD_O2	BPD_highO2			1009-2_Day28_BPD	0
1012-1	BPD	Day 0 (Cord)	1012-1_Cord_BPD	M	32	1321	57	E	EL	43	0	na	TRUE	TRUE	25.0568	Higher	FALSE	FALSE	FALSE	1	FALSE	na	na	na	na	na	0.065196	0.215718	0.057976	0.17986	0.215494	0.040007	0.225749	yes	yes	BPD_O2	BPD_highO2	1012-1	1	1012-1_Cord_BPD	0
		Day 14	1012-1_Day14_BPD	M	32	1321	57	E	EL	43	0	na	TRUE	TRUE	25.0568	Higher	FALSE	FALSE	FALSE	1	FALSE	na	na	na	na	na	0.036783	0.056735	0.006151	0.002444	0.663545	0.097025	0.137317	yes	yes	BPD_O2	BPD_highO2			1012-1_Day14_BPD	0
		Day 28	1012-1_Day28_BPD	M	32	1321	57	E	EL	43	0	na	TRUE	TRUE	25.0568	Higher	FALSE	FALSE	FALSE	1	FALSE	na	na	na	na	na	0.013942	0.136489	0.027348	0.062752	0.27644	0.187726	0.295303	yes	yes	BPD_O2	BPD_highO2			1012-1_Day28_BPD	1	3
1013-1	BPD	Day 0 (Cord)	1013-1_Cord_BPD	M	29	1010	59	E	EL	23	1	Cesarean	TRUE	FALSE	51.5319	Secondary	FALSE	FALSE	FALSE	1	FALSE	FALSE	TRUE	FALSE	FALSE	FALSE	0.101545	0.104783	0.081232	0.054223	0.481019	0.068747	0.10845	yes	yes	BPD_O2	BPD_highO2	1013-1	0	1013-1_Cord_BPD	0
		Day 14	1013-1_Day14_BPD	M	29	1010	59	E	EL	23	1	Cesarean	TRUE	FALSE	51.5319	Secondary	FALSE	FALSE	FALSE	1	FALSE	FALSE	TRUE	FALSE	FALSE	FALSE	na	na	na	na	na	na	na	no	yes	BPD_O2	BPD_highO2			1013-1_Day14_BPD	0
		Day 28	1013-1_Day28_BPD	M	29	1010	59	E	EL	23	1	Cesarean	TRUE	FALSE	51.5319	Secondary	FALSE	FALSE	FALSE	1	FALSE	FALSE	TRUE	FALSE	FALSE	FALSE	na	na	na	na	na	na	na	no	yes	BPD_O2	BPD_highO2			1013-1_Day28_BPD	0
1014-1	BPD	Day 0 (Cord)	1014-1_Cord_BPD	F	26.1	787	14	O	NativeAmerican	28	0	Vaginal	TRUE	FALSE	37.8501	Secondary	FALSE	FALSE	FALSE	1	FALSE	FALSE	TRUE	FALSE	FALSE	FALSE	0.086579	0.038758	0.013597	0.049316	0.489599	0.074165	0.247986	yes	yes	BPD_O2	BPD_highO2	1014-1	1	1014-1_Cord_BPD	0	1
1037-1	BPD	Day 0 (Cord)	1037-1_Cord_BPD	M	25	822	66	E	EL	na	1	na	TRUE	FALSE	na	na	na	FALSE	FALSE	na	na	na	na	na	na	na	0.086055	0.125625	0.030617	0.03652	0.448242	0.100731	0.172211	yes	yes	BPD_O2	BPD_highO2	1037-1	na	1037-1_Cord_BPD	na
		Day 14	1037-1_Day14_BPD	M	25	822	66	E	EL	na	1	na	TRUE	FALSE	na	na	na	FALSE	FALSE	na	na	na	na	na	na	na	0.073174	0.196665	0.021005	0.028837	0.517903	0.155835	0.006582	yes	yes	BPD_O2	BPD_highO2			1037-1_Day14_BPD	na
		Day 28	1037-1_Day28_BPD	M	25	822	66	E	EL	na	1	na	TRUE	FALSE	na	na	na	FALSE	FALSE	na	na	na	na	na	na	na	0.134802	0.223091	0.069465	0.086926	0.384226	0.092637	0.008853	yes	yes	BPD_O2	BPD_highO2			1037-1_Day28_BPD	na
2002-1	BPD	Day 0 (Cord)	2002-1_Cord_BPD	F	31	1385	30	O	AM	26	0	Cesarean	TRUE	FALSE	26.6058	Higher	FALSE	TRUE	FALSE	1	FALSE	FALSE	FALSE	FALSE	FALSE	FALSE	0.05502	0.422445	0.098323	0.058247	0.172224	0.027608	0.166132	yes	yes	BPD_O2	BPD_highO2	2002-1	0	2002-1_Cord_BPD	0
		Day 14	2002-1_Day14_BPD	F	31	1385	30	O	AM	26	0	Cesarean	TRUE	FALSE	26.6058	Higher	FALSE	TRUE	FALSE	2	FALSE	FALSE	FALSE	FALSE	FALSE	FALSE	na	na	na	na	na	na	na	no	yes	BPD_O2	BPD_highO2			2002-1_Day14_BPD	0
		Day 28	2002-1_Day28_BPD	F	31	1385	30	O	AM	26	0	Cesarean	TRUE	FALSE	26.6058	Higher	FALSE	TRUE	FALSE	3	FALSE	FALSE	FALSE	FALSE	FALSE	FALSE	na	na	na	na	na	na	na	no	yes	BPD_O2	BPD_highO2			2002-1_Day28_BPD	0
2003-2	BPD	Day 0 (Cord)	2003-1_Cord_nonBPD	M	27.5	724	41	E	EL	38	1	Cesarean	TRUE	FALSE	28.7268	Higher	FALSE	FALSE	FALSE	1	FALSE	FALSE	FALSE	FALSE	FALSE	FALSE	0.031123	0.080345	0.066602	0.004162	1e-06	1e-06	0.817768	yes	yes	BPD_O2	BPD_highO2	2003-2	0	2003-1_Cord_nonBPD	0
		Day 14	2003-1_Day14_nonBPD	M	27.5	724	41	E	EL	38	1	Cesarean	TRUE	FALSE	28.7268	Higher	FALSE	FALSE	FALSE	2	FALSE	FALSE	FALSE	FALSE	FALSE	FALSE	0.011798	0.145666	0.028347	0.00105	0.596136	0.090737	0.126265	yes	yes	BPD_O2	BPD_highO2			2003-1_Day14_nonBPD	0
		Day 28	2003-1_Day28_nonBPD	M	27.5	724	41	E	EL	38	1	Cesarean	TRUE	FALSE	28.7268	Higher	FALSE	FALSE	FALSE	3	FALSE	FALSE	FALSE	FALSE	FALSE	FALSE	0.018009	0.192615	0.053295	0.035216	0.476854	0.172628	0.051383	yes	yes	BPD_O2	BPD_highO2			2003-1_Day28_nonBPD	0
2012-1	BPD	Day 0 (Cord)	2012-1_Cord_BPD	M	28	1022	22	E	EL	34	1	Cesarean	TRUE	TRUE	12.4586	Higher	FALSE	FALSE	FALSE	0	FALSE	FALSE	FALSE	FALSE	FALSE	FALSE	0.11413	0.237055	0.040745	0.055471	0.330222	0.133676	0.0887	yes	no	BPD_O2	BPD_highO2	2012-1	1	2012-1_Cord_BPD	1	1
		Day 14	2012-1_Day14_BPD	M	28	1022	22	E	EL	34	1	Cesarean	TRUE	TRUE	12.4586	Higher	FALSE	FALSE	FALSE	1	FALSE	FALSE	FALSE	FALSE	FALSE	FALSE	0.023201	0.135471	0.00899	0.032121	0.522069	0.148799	0.129349	yes	yes	BPD_O2	BPD_highO2			2012-1_Day14_BPD	1	1,3
		Day 28	2012-1_Day28_BPD	M	28	1022	22	E	EL	34	1	Cesarean	TRUE	TRUE	12.4586	Higher	FALSE	FALSE	FALSE	2	FALSE	FALSE	FALSE	FALSE	FALSE	FALSE	0.031781	0.200769	0.047992	0.024294	0.419928	0.133447	0.141788	yes	yes	BPD_O2	BPD_highO2			2012-1_Day28_BPD	1	3
2014-1	BPD	Day 0 (Cord)	2014-1_Cord_BPD	M	26	580	49	E	EL	40	0	Cesarean	TRUE	FALSE	38.3323	Higher	FALSE	FALSE	FALSE	1	TRUE	TRUE	FALSE	FALSE	FALSE	FALSE	1e-06	0.025232	1e-06	0.00196	1e-06	1e-06	0.972809	yes	yes	BPD_O2	BPD_highO2	2014-1	0	2014-1_Cord_BPD	0
		Day 14	2014-1_Day14_BPD	M	26	580	49	E	EL	40	0	Cesarean	TRUE	FALSE	38.3323	Higher	FALSE	FALSE	FALSE	2	TRUE	TRUE	FALSE	FALSE	FALSE	FALSE	0.026355	0.140247	0.008165	0.017729	0.41303	0.16937	0.225103	yes	yes	BPD_O2	BPD_highO2			2014-1_Day14_BPD	0
		Day 28	2014-1_Day28_BPD	M	26	580	49	E	EL	40	0	Cesarean	TRUE	FALSE	38.3323	Higher	FALSE	FALSE	FALSE	3	TRUE	TRUE	FALSE	FALSE	FALSE	FALSE	0.047662	0.279253	0.053101	0.038238	0.444994	0.107806	0.028945	yes	yes	BPD_O2	BPD_highO2			2014-1_Day28_BPD	0
2017-1	BPD	Day 0 (Cord)	2017-1_Cord_BPD	F	25	519	53	E	EL	33	1	Cesarean	TRUE	TRUE	19.5522	Higher	FALSE	FALSE	FALSE	1	TRUE	TRUE	FALSE	FALSE	FALSE	FALSE	0.024251	0.062258	1e-06	1e-06	1e-06	0.010182	0.90331	yes	yes	BPD_O2	BPD_highO2	2017-1	1	2017-1_Cord_BPD	0
		Day 14	2017-1_Day14_BPD	F	25	519	53	E	EL	33	1	Cesarean	TRUE	TRUE	19.5522	Higher	FALSE	FALSE	FALSE	2	TRUE	TRUE	FALSE	FALSE	FALSE	FALSE	0.064733	0.095373	1e-06	1e-06	0.448001	0.111815	0.280078	yes	yes	BPD_O2	BPD_highO2			2017-1_Day14_BPD	0
		Day 28	2017-1_Day28_BPD	F	25	519	53	E	EL	33	1	Cesarean	TRUE	TRUE	19.5522	Higher	FALSE	FALSE	FALSE	3	TRUE	TRUE	FALSE	FALSE	FALSE	FALSE	0.076064	0.120214	1e-06	0.001482	0.452146	0.195256	0.154838	yes	yes	BPD_O2	BPD_highO2			2017-1_Day28_BPD	1	3
3012-1	BPD	Day 0 (Cord)	3012-1_Cord_BPD	M	26	1120	38	E	EL	na	0	Cesarean	TRUE	FALSE	48.6039	Higher	na	FALSE	na	0	na	FALSE	na	na	na	FALSE	na	na	na	na	na	na	na	no	yes	BPD_O2	BPD_highO2	3012-1	0	3012-1_Cord_BPD	0
		Day 14	3012-1_Day14_BPD	M	26	1120	38	E	EL	na	1	Cesarean	TRUE	FALSE	48.6039	Higher	na	FALSE	na	1	na	FALSE	na	na	na	FALSE	0.071158	0.162253	0.045971	0.02327	0.491427	0.182392	0.023529	yes	yes	BPD_O2	BPD_highO2			3012-1_Day14_BPD	0
		Day 28	3012-1_Day28_BPD	M	26	1120	38	E	EL	na	2	Cesarean	TRUE	FALSE	48.6039	Higher	na	FALSE	na	2	na	FALSE	na	na	na	FALSE	0.104468	0.164422	0.061381	0.037545	0.472866	0.159317	1e-06	yes	yes	BPD_O2	BPD_highO2			3012-1_Day28_BPD	0
3013-1	BPD	Day 0 (Cord)	3013-1_Cord_BPD	F	26	950	48	E	EL	41	1	Cesarean	TRUE	FALSE	27.9536	Secondary	FALSE	FALSE	FALSE	0	FALSE	FALSE	FALSE	FALSE	FALSE	FALSE	0.033847	0.006927	0.017015	0.02348	0.597859	0.070575	0.250297	yes	yes	BPD_O2	BPD_highO2	3013-1	1	3013-1_Cord_BPD	0
		Day 14	3013-1_Day14_BPD	F	26	950	48	E	EL	41	1	Cesarean	TRUE	FALSE	27.9536	Secondary	FALSE	FALSE	FALSE	1	FALSE	FALSE	FALSE	FALSE	FALSE	FALSE	0.043569	0.132401	1e-06	0.027129	0.768613	0.028287	1e-06	yes	yes	BPD_O2	BPD_highO2			3013-1_Day14_BPD	1	2
		Day 28	3013-1_Day28_BPD	F	26	950	48	E	EL	41	1	Cesarean	TRUE	FALSE	27.9536	Secondary	FALSE	FALSE	FALSE	2	FALSE	FALSE	FALSE	FALSE	FALSE	FALSE	0.117994	0.187237	1e-06	0.067606	0.389923	0.23724	1e-06	yes	yes	BPD_O2	BPD_highO2			3013-1_Day28_BPD	1	3
3017-1	BPD	Day 0 (Cord)	3017-1_Cord_BPD	M	29.8	875	45	E	EL	30	0	Cesarean	TRUE	FALSE	46.9887	Higher	FALSE	FALSE	FALSE	0	FALSE	TRUE	FALSE	FALSE	FALSE	FALSE	0.20212	0.015381	0.180091	0.153421	0.058945	0.165957	0.224086	yes	yes	BPD_O2	BPD_highO2	3017-1	1	3017-1_Cord_BPD	0
		Day 14	3017-1_Day14_BPD	M	29.8	875	45	E	EL	30	0	Cesarean	TRUE	FALSE	46.9887	Higher	FALSE	FALSE	FALSE	1	FALSE	TRUE	FALSE	FALSE	FALSE	FALSE	0.067146	0.17142	0.014388	0.019564	0.457512	0.22359	0.046379	yes	yes	BPD_O2	BPD_highO2			3017-1_Day14_BPD	0
		Day 28	3017-1_Day28_BPD	M	29.8	875	45	E	EL	30	0	Cesarean	TRUE	FALSE	46.9887	Higher	FALSE	FALSE	FALSE	2	FALSE	TRUE	FALSE	FALSE	FALSE	FALSE	0.175498	0.109578	0.020535	0.02221	0.477348	0.165415	0.029416	yes	no	BPD_O2	BPD_highO2			3017-1_Day28_BPD	1	3
4005-1	BPD	Day 0 (Cord)	4005-1_Cord_BPD	F	24	710	70	E	EL	22	1	Vaginal	TRUE	FALSE	35.0526	Secondary	FALSE	TRUE	FALSE	0	FALSE	FALSE	FALSE	FALSE	FALSE	TRUE	0.026488	0.008342	0.001317	0.028539	0.747887	0.073789	0.113637	yes	no	BPD_O2	BPD_highO2	4005-1	1	4005-1_Cord_BPD	0
		Day 14	4005-1_Day14_BPD	F	24	710	70	E	EL	22	1	Vaginal	TRUE	FALSE	35.0526	Secondary	FALSE	TRUE	FALSE	1	FALSE	FALSE	FALSE	FALSE	FALSE	TRUE	0.055303	0.013516	0.008602	0.012282	0.66271	0.211856	0.035732	yes	yes	BPD_O2	BPD_highO2			4005-1_Day14_BPD	1	2
		Day 28	4005-1_Day28_BPD	F	24	710	70	E	EL	22	1	Vaginal	TRUE	FALSE	35.0526	Secondary	FALSE	TRUE	FALSE	2	FALSE	FALSE	FALSE	FALSE	FALSE	TRUE	na	na	na	na	na	na	na	no	yes	BPD_O2	BPD_highO2			4005-1_Day28_BPD	1	1,2,3
1001-1	nonBPD	Day 0 (Cord)	1001-1_Cord_nonBPD	M	28	1397	0	E	EL	38	1	Cesarean	TRUE	FALSE	46.8471	Higher	FALSE	TRUE	FALSE	1	FALSE	FALSE	TRUE	FALSE	FALSE	FALSE	0.046614	0.096791	1e-06	0.031222	0.55348	0.109412	0.16248	yes	yes	nonBPD_noO2	nonBPD_noO2	1001-1	0	1001-1_Cord_nonBPD	0
		Day 14	1001-1_Day14_nonBPD	M	28	1397	0	E	EL	38	1	Cesarean	TRUE	FALSE	46.8471	Higher	FALSE	TRUE	FALSE	2	FALSE	FALSE	TRUE	FALSE	FALSE	FALSE	0.090314	0.245282	0.033161	0.026452	0.381903	0.214232	0.008656	yes	no	nonBPD_noO2	nonBPD_noO2			1001-1_Day14_nonBPD	0
		Day 28	1001-1_Day28_nonBPD	M	28	1397	0	E	EL	38	1	Cesarean	TRUE	FALSE	46.8471	Higher	FALSE	TRUE	FALSE	3	FALSE	FALSE	TRUE	FALSE	FALSE	FALSE	0.092138	0.406188	0.099881	0.020713	0.227504	0.153575	1e-06	yes	yes	nonBPD_noO2	nonBPD_noO2			1001-1_Day28_nonBPD	0
1002-1	nonBPD	Day 0 (Cord)	1002-1_Cord_nonBPD	F	29	1152	1	E	EL	21	0	Cesarean	TRUE	TRUE	52.1602	Primary	FALSE	FALSE	FALSE	1	FALSE	FALSE	FALSE	FALSE	FALSE	FALSE	0.043225	0.07545	0.002342	0.005816	0.291656	1e-06	0.581511	yes	no	nonBPD_O2	nonBPD-LowO2	1002-1	0	1002-1_Cord_nonBPD	0
		Day 14	1002-1_Day14_nonBPD	F	29	1152	1	E	EL	21	0	Cesarean	TRUE	TRUE	52.1602	Primary	FALSE	FALSE	FALSE	2	FALSE	FALSE	FALSE	FALSE	FALSE	FALSE	0.039886	0.3262	0.032903	0.053925	0.428673	0.116112	0.002302	yes	no	nonBPD_O2	nonBPD-LowO2			1002-1_Day14_nonBPD	0
		Day 28	1002-1_Day28_nonBPD	F	29	1152	1	E	EL	21	0	Cesarean	TRUE	TRUE	52.1602	Primary	FALSE	FALSE	FALSE	3	FALSE	FALSE	FALSE	FALSE	FALSE	FALSE	0.202604	0.205522	0.010796	0.065419	0.368298	0.137172	0.010189	yes	no	nonBPD_O2	nonBPD-LowO2			1002-1_Day28_nonBPD	0
1003-1	nonBPD	Day 0 (Cord)	1003-1_Cord_nonBPD	F	31	1455	5	E	EL	28	0	Cesarean	TRUE	FALSE	43.586	Higher	FALSE	FALSE	FALSE	2	FALSE	FALSE	FALSE	FALSE	FALSE	FALSE	0.148717	0.283776	0.051757	0.04734	0.415714	0.048354	0.004342	yes	no	nonBPD_O2	nonBPD-LowO2	1003-1	0	1003-1_Cord_nonBPD	0
		Day 14	1003-1_Day14_nonBPD	F	31	1455	5	E	EL	28	0	Cesarean	TRUE	FALSE	43.586	Higher	FALSE	FALSE	FALSE	3	FALSE	FALSE	FALSE	FALSE	FALSE	FALSE	0.056806	0.38632	0.049339	0.042775	0.361779	0.102981	1e-06	yes	no	nonBPD_O2	nonBPD-LowO2			1003-1_Day14_nonBPD	0
		Day 28	1003-1_Day28_nonBPD	F	31	1455	5	E	EL	28	0	Cesarean	TRUE	FALSE	43.586	Higher	FALSE	FALSE	FALSE	4	FALSE	FALSE	FALSE	FALSE	FALSE	FALSE	0.127774	0.428316	0.090819	0.010095	0.258845	0.084151	1e-06	yes	no	nonBPD_O2	nonBPD-LowO2			1003-1_Day28_nonBPD	0
1004-1	nonBPD	Day 0 (Cord)	1004-1_Cord_nonBPD	F	28.2	1205	12	E	EL	37	0	Cesarean	FALSE	FALSE	41.3376	Higher	FALSE	FALSE	FALSE	1	FALSE	FALSE	FALSE	FALSE	TRUE	FALSE	0.076952	0.175552	0.018988	0.040464	0.119491	0.031073	0.53748	yes	no	nonBPD_O2	nonBPD-LowO2	1004-1	0	1004-1_Cord_nonBPD	0
		Day 14	1004-1_Day14_nonBPD	F	28.2	1205	12	E	EL	37	0	Cesarean	FALSE	FALSE	41.3376	Higher	FALSE	FALSE	FALSE	2	FALSE	FALSE	FALSE	FALSE	TRUE	FALSE	0.191724	0.359889	0.021106	0.012599	0.327849	0.086834	1e-06	yes	no	nonBPD_O2	nonBPD-LowO2			1004-1_Day14_nonBPD	0
		Day 28	1004-1_Day28_nonBPD	F	28.2	1205	12	E	EL	37	0	Cesarean	FALSE	FALSE	41.3376	Higher	FALSE	FALSE	FALSE	3	FALSE	FALSE	FALSE	FALSE	TRUE	FALSE	0.145751	0.438015	0.026796	1e-06	0.312972	0.076466	1e-06	yes	no	nonBPD_O2	nonBPD-LowO2			1004-1_Day28_nonBPD	0
1005-1	nonBPD	Day 0 (Cord)	1005-1_Cord_nonBPD	F	32	1230	1	E	EL	31	0	Cesarean	TRUE	TRUE	14.7543	Higher	FALSE	FALSE	FALSE	1	FALSE	TRUE	FALSE	FALSE	FALSE	FALSE	1e-06	0.138541	0.009109	0.030991	0.088853	1e-06	0.732506	yes	yes	nonBPD_O2	nonBPD-LowO2	1005-1	0	1005-1_Cord_nonBPD	0
		Day 14	1005-1_Day14_nonBPD	F	32	1230	1	E	EL	31	0	Cesarean	TRUE	TRUE	14.7543	Higher	FALSE	FALSE	FALSE	2	FALSE	TRUE	FALSE	FALSE	FALSE	FALSE	0.027956	0.415633	0.045952	0.009981	0.392087	0.108391	1e-06	yes	no	nonBPD_O2	nonBPD-LowO2			1005-1_Day14_nonBPD	0
		Day 28	1005-1_Day28_nonBPD	F	32	1230	1	E	EL	31	0	Cesarean	TRUE	TRUE	14.7543	Higher	FALSE	FALSE	FALSE	3	FALSE	TRUE	FALSE	FALSE	FALSE	FALSE	0.074869	0.436147	0.043416	0.026754	0.334055	0.084759	1e-06	yes	yes	nonBPD_O2	nonBPD-LowO2			1005-1_Day28_nonBPD	0
1006-1	nonBPD	Day 0 (Cord)	1006-1_Cord_nonBPD	F	28.5	1360	8	E	EL	31	0	Vaginal	TRUE	FALSE	33.2513	Higher	FALSE	FALSE	FALSE	1	FALSE	FALSE	FALSE	FALSE	FALSE	FALSE	0.08351	0.237329	0.090588	0.062236	0.34967	0.048498	0.12817	yes	yes	nonBPD_O2	nonBPD-LowO2	1006-1	0	1006-1_Cord_nonBPD	0
		Day 14	1006-1_Day14_nonBPD	F	28.5	1360	8	E	EL	31	0	Vaginal	TRUE	FALSE	33.2513	Higher	FALSE	FALSE	FALSE	2	FALSE	FALSE	FALSE	FALSE	FALSE	FALSE	0.091342	0.46607	0.199653	0.027508	0.211886	0.003542	1e-06	yes	yes	nonBPD_O2	nonBPD-LowO2			1006-1_Day14_nonBPD	0
		Day 28	1006-1_Day28_nonBPD	F	28.5	1360	8	E	EL	31	0	Vaginal	TRUE	FALSE	33.2513	Higher	FALSE	FALSE	FALSE	3	FALSE	FALSE	FALSE	FALSE	FALSE	FALSE	0.103314	0.387503	0.181754	0.029905	0.220147	0.077375	1e-06	yes	yes	nonBPD_O2	nonBPD-LowO2			1006-1_Day28_nonBPD	0
1009-1	nonBPD	Day 0 (Cord)	1009-1_Cord_nonBPD	F	30	1352	1	E	JW	30	0	Cesarean	TRUE	FALSE	46.8471	Higher	FALSE	FALSE	FALSE	1	FALSE	TRUE	FALSE	FALSE	FALSE	FALSE	0.078079	0.192072	0.053479	0.004405	0.126432	0.02401	0.521524	yes	no	nonBPD_O2	nonBPD-LowO2	1009-1	0	1009-1_Cord_nonBPD	0
1010-1	nonBPD	Day 0 (Cord)	1010-1_Cord_nonBPD	F	30.5	1075	0	E	EL	37	0	Cesarean	TRUE	FALSE	53.8099	Higher	FALSE	FALSE	FALSE	0	FALSE	FALSE	FALSE	FALSE	FALSE	FALSE	0.12393	0.202314	0.043662	0.044014	0.302384	0.083728	0.199968	yes	yes	nonBPD_noO2	nonBPD_noO2	1010-1	0	1010-1_Cord_nonBPD	0
		Day 14	1010-1_Day14_nonBPD	F	30.5	1075	0	E	EL	37	0	Cesarean	TRUE	FALSE	53.8099	Higher	FALSE	FALSE	FALSE	1	FALSE	FALSE	FALSE	FALSE	FALSE	FALSE	0.094574	0.336633	0.06792	0.026951	0.340275	0.132747	0.000901	yes	yes	nonBPD_noO2	nonBPD_noO2			1010-1_Day14_nonBPD	0
		Day 28	1010-1_Day28_nonBPD	F	30.5	1075	0	E	EL	37	0	Cesarean	TRUE	FALSE	53.8099	Higher	FALSE	FALSE	FALSE	2	FALSE	FALSE	FALSE	FALSE	FALSE	FALSE	0.15027	0.309195	0.072708	0.026563	0.325814	0.11545	1e-06	yes	yes	nonBPD_noO2	nonBPD_noO2			1010-1_Day28_nonBPD	0
1011-1	nonBPD	Day 0 (Cord)	1011-1_Cord_nonBPD	F	30.3	714	21	E	EL	34	1	Cesarean	TRUE	FALSE	48.8194	Higher	FALSE	FALSE	FALSE	0	FALSE	TRUE	FALSE	FALSE	FALSE	FALSE	0.092113	0.294843	0.068359	0.058411	0.153532	0.040883	0.291859	yes	yes	nonBPD_O2	nonBPD-HighO2	1011-1	0	1011-1_Cord_nonBPD	0
		Day 14	1011-1_Day14_nonBPD	F	30.3	714	21	E	EL	34	1	Cesarean	TRUE	FALSE	48.8194	Higher	FALSE	FALSE	FALSE	1	FALSE	TRUE	FALSE	FALSE	FALSE	FALSE	0.001883	0.127891	1e-06	1e-06	0.351193	0.082528	0.436505	yes	yes	nonBPD_O2	nonBPD-HighO2			1011-1_Day14_nonBPD	0
		Day 28	1011-1_Day28_nonBPD	F	30.3	714	21	E	EL	34	1	Cesarean	TRUE	FALSE	48.8194	Higher	FALSE	FALSE	FALSE	2	FALSE	TRUE	FALSE	FALSE	FALSE	FALSE	0.083381	0.31657	0.036985	0.051758	0.338177	0.125573	0.047556	yes	yes	nonBPD_O2	nonBPD-HighO2			1011-1_Day28_nonBPD	0
1015-1	nonBPD	Day 0 (Cord)	1015-1_Cord_nonBPD	M	29	1253	22	E	EL	33	0	Cesarean	TRUE	TRUE	17.5722	Secondary	FALSE	FALSE	FALSE	1	FALSE	FALSE	FALSE	FALSE	FALSE	FALSE	0.114634	0.267136	0.068455	0.041043	0.191886	0.036925	0.279921	yes	yes	nonBPD_O2	nonBPD-HighO2	1015-1	0	1015-1_Cord_nonBPD	0
		Day 14	1015-1_Day14_nonBPD	M	29	1253	22	E	EL	33	0	Cesarean	TRUE	TRUE	17.5722	Secondary	FALSE	FALSE	FALSE	2	FALSE	FALSE	FALSE	FALSE	FALSE	FALSE	0.113018	0.253146	0.068761	0.007006	0.377227	0.180842	1e-06	yes	yes	nonBPD_O2	nonBPD-HighO2			1015-1_Day14_nonBPD	0
		Day 28	1015-1_Day28_nonBPD	M	29	1253	22	E	EL	33	0	Cesarean	TRUE	TRUE	17.5722	Secondary	FALSE	FALSE	FALSE	3	FALSE	FALSE	FALSE	FALSE	FALSE	FALSE	0.143071	0.290773	0.066145	0.004634	0.320169	0.17446	0.000748	yes	yes	nonBPD_O2	nonBPD-HighO2			1015-1_Day28_nonBPD	0
1016-1	nonBPD	Day 0 (Cord)	1016-1_Cord_nonBPD	F	32	878	0	E	EL	30	0	Cesarean	TRUE	TRUE	30.2284	Higher	FALSE	FALSE	FALSE	0	FALSE	FALSE	FALSE	FALSE	FALSE	FALSE	1e-06	0.064771	0.031582	0.073373	0.65409	0.095843	0.080341	yes	yes	nonBPD_noO2	nonBPD_noO2	1016-1	0	1016-1_Cord_nonBPD	0
		Day 14	1016-1_Day14_nonBPD	F	32	878	0	E	EL	30	0	Cesarean	TRUE	TRUE	30.2284	Higher	FALSE	FALSE	FALSE	1	FALSE	FALSE	FALSE	FALSE	FALSE	FALSE	0.043767	0.318413	0.009084	0.090844	0.359675	0.178217	1e-06	yes	yes	nonBPD_noO2	nonBPD_noO2			1016-1_Day14_nonBPD	0
		Day 28	1016-1_Day28_nonBPD	F	32	878	0	E	EL	30	0	Cesarean	TRUE	TRUE	30.2284	Higher	FALSE	FALSE	FALSE	2	FALSE	FALSE	FALSE	FALSE	FALSE	FALSE	0.153928	0.270898	0.010633	0.083017	0.341068	0.140457	1e-06	yes	no	nonBPD_noO2	nonBPD_noO2			1016-1_Day28_nonBPD	0
1017-1	nonBPD	Day 0 (Cord)	1017-1_Cord_nonBPD	F	33.5	1391	0	E	EL	39	0	Cesarean	TRUE	FALSE	24.0683	Secondary	FALSE	FALSE	FALSE	2	FALSE	FALSE	FALSE	FALSE	FALSE	FALSE	0.078769	0.172334	0.039922	0.013249	0.610385	0.049383	0.035958	yes	no	nonBPD_noO2	nonBPD_noO2	1017-1	0	1017-1_Cord_nonBPD	0
		Day 14	1017-1_Day14_nonBPD	F	33.5	1391	0	E	EL	39	0	Cesarean	TRUE	FALSE	24.0683	Secondary	FALSE	FALSE	FALSE	3	FALSE	FALSE	FALSE	FALSE	FALSE	FALSE	0.108054	0.320688	0.049673	1e-06	0.424362	0.097222	1e-06	yes	no	nonBPD_noO2	nonBPD_noO2			1017-1_Day14_nonBPD	0
		Day 28	1017-1_Day28_nonBPD	F	33.5	1391	0	E	EL	39	0	Cesarean	TRUE	FALSE	24.0683	Secondary	FALSE	FALSE	FALSE	4	FALSE	FALSE	FALSE	FALSE	FALSE	FALSE	0.105094	0.312977	0.062428	1e-06	0.424258	0.095244	1e-06	yes	yes	nonBPD_noO2	nonBPD_noO2			1017-1_Day28_nonBPD	0
1018-1	nonBPD	Day 0 (Cord)	1018-1_Cord_nonBPD	F	30	687	5	E	EO	24	0	Cesarean	TRUE	FALSE	44.1975	Higher	FALSE	FALSE	FALSE	1	FALSE	FALSE	TRUE	FALSE	FALSE	FALSE	1e-06	0.337219	0.095815	0.03761	0.076953	1e-06	0.452402	yes	yes	nonBPD_O2	nonBPD-LowO2	1018-1	0	1018-1_Cord_nonBPD	0
		Day 14	1018-1_Day14_nonBPD	F	30	687	5	E	EO	24	0	Cesarean	TRUE	FALSE	44.1975	Higher	FALSE	FALSE	FALSE	2	FALSE	FALSE	TRUE	FALSE	FALSE	FALSE	0.035766	0.336777	0.079457	0.038696	0.273511	0.229601	0.006192	yes	yes	nonBPD_O2	nonBPD-LowO2			1018-1_Day14_nonBPD	0
		Day 28	1018-1_Day28_nonBPD	F	30	687	5	E	EO	24	0	Cesarean	TRUE	FALSE	44.1975	Higher	FALSE	FALSE	FALSE	3	FALSE	FALSE	TRUE	FALSE	FALSE	FALSE	0.110966	0.27141	0.059882	0.034436	0.390034	0.133271	1e-06	yes	yes	nonBPD_O2	nonBPD-LowO2			1018-1_Day28_nonBPD	0
1019-1	nonBPD	Day 0 (Cord)	1019-1_Cord_nonBPD	F	25	855	46	E	EL	32	1	Cesarean	TRUE	FALSE	15.6421	Higher	FALSE	FALSE	FALSE	0	FALSE	FALSE	FALSE	FALSE	FALSE	FALSE	0.054649	0.122283	0.040405	0.022994	0.316236	0.050065	0.393367	yes	yes	nonBPD_O2	nonBPD-HighO2	1019-1	0	1019-1_Cord_nonBPD	0
		Day 14	1019-1_Day14_nonBPD	F	25	855	46	E	EL	32	1	Cesarean	TRUE	FALSE	15.6421	Higher	FALSE	FALSE	FALSE	1	FALSE	FALSE	FALSE	FALSE	FALSE	FALSE	0.108322	0.226735	0.062384	0.020899	0.435745	0.144249	0.001666	yes	yes	nonBPD_O2	nonBPD-HighO2			1019-1_Day14_nonBPD	0
		Day 28	1019-1_Day28_nonBPD	F	25	855	46	E	EL	32	1	Cesarean	TRUE	FALSE	15.6421	Higher	FALSE	FALSE	FALSE	2	FALSE	FALSE	FALSE	FALSE	FALSE	FALSE	0.108373	0.162385	0.059012	0.009147	0.424491	0.236591	1e-06	yes	yes	nonBPD_O2	nonBPD-HighO2			1019-1_Day28_nonBPD	0
1020-1	nonBPD	Day 0 (Cord)	1020-1_Cord_nonBPD	F	32	1417	7	E	EL	31	0	Cesarean	TRUE	FALSE	28.3191	Higher	FALSE	FALSE	FALSE	1	FALSE	FALSE	FALSE	FALSE	FALSE	FALSE	0.107615	0.360493	0.057808	0.052905	0.213702	0.113729	0.093748	yes	no	nonBPD_O2	nonBPD-LowO2	1020-1	0	1020-1_Cord_nonBPD	0
		Day 14	1020-1_Day14_nonBPD	F	32	1417	7	E	EL	31	0	Cesarean	TRUE	FALSE	28.3191	Higher	FALSE	FALSE	FALSE	2	FALSE	FALSE	FALSE	FALSE	FALSE	FALSE	0.070575	0.276092	0.03801	0.026475	0.445493	0.141636	0.001719	yes	no	nonBPD_O2	nonBPD-LowO2			1020-1_Day14_nonBPD	0
		Day 28	1020-1_Day28_nonBPD	F	32	1417	7	E	EL	31	0	Cesarean	TRUE	FALSE	28.3191	Higher	FALSE	FALSE	FALSE	3	FALSE	FALSE	FALSE	FALSE	FALSE	FALSE	0.125024	0.334837	0.051189	0.027354	0.269244	0.186853	0.005499	yes	no	nonBPD_O2	nonBPD-LowO2			1020-1_Day28_nonBPD	0
1021-1	nonBPD	Day 0 (Cord)	1021-1_Cord_nonBPD	F	34	1269	5	E	EL	36	0	Cesarean	TRUE	TRUE	24.3636	Higher	FALSE	FALSE	FALSE	1	FALSE	TRUE	FALSE	FALSE	FALSE	FALSE	0.072	0.143512	0.038495	0.091348	0.455859	0.049886	0.148901	yes	yes	nonBPD_O2	nonBPD-LowO2	1021-1	0	1021-1_Cord_nonBPD	0
		Day 14	1021-1_Day14_nonBPD	F	34	1269	5	E	EL	36	0	Cesarean	TRUE	TRUE	24.3636	Higher	FALSE	FALSE	FALSE	2	FALSE	TRUE	FALSE	FALSE	FALSE	FALSE	na	na	na	na	na	na	na	no	yes	nonBPD_O2	nonBPD-LowO2			1021-1_Day14_nonBPD	0
1022-1	nonBPD	Day 0 (Cord)	1022-1_Cord_nonBPD	F	29	1134	3	E	EL	na	0	na	FALSE	FALSE	27.4544	Higher	na	FALSE	FALSE	0	FALSE	na	na	na	na	na	0.056256	0.190573	0.015344	0.045081	0.458047	0.060024	0.174675	yes	yes	nonBPD_O2	nonBPD-LowO2	1022-1	na	1022-1_Cord_nonBPD	na
		Day 14	1022-1_Day14_nonBPD	F	29	1134	3	E	EL	na	1	na	FALSE	FALSE	27.4544	Higher	na	FALSE	FALSE	1	FALSE	na	na	na	na	na	0.06384	0.220107	0.007099	0.020189	0.512999	0.173555	0.002211	yes	yes	nonBPD_O2	nonBPD-LowO2			1022-1_Day14_nonBPD	na
		Day 28	1022-1_Day28_nonBPD	F	29	1134	3	E	EL	na	2	na	FALSE	FALSE	27.4544	Higher	na	FALSE	FALSE	2	FALSE	na	na	na	na	na	0.089147	0.388715	0.03797	0.033402	0.335488	0.115277	1e-06	yes	no	nonBPD_O2	nonBPD-LowO2			1022-1_Day28_nonBPD	na
1023-1	nonBPD	Day 0 (Cord)	1023-1_Cord_nonBPD	M	30	1093	2	E	EL	37	0	Cesarean	FALSE	FALSE	21.5029	Secondary	FALSE	FALSE	FALSE	0	TRUE	TRUE	FALSE	FALSE	FALSE	FALSE	0.112374	0.23652	0.108475	0.044337	0.197629	0.062566	0.238099	yes	no	nonBPD_O2	nonBPD-LowO2	1023-1	0	1023-1_Cord_nonBPD	0
		Day 14	1023-1_Day14_nonBPD	M	30	1093	2	E	EL	37	0	Cesarean	FALSE	FALSE	21.5029	Secondary	FALSE	FALSE	FALSE	1	TRUE	TRUE	FALSE	FALSE	FALSE	FALSE	0.08576	0.28773	0.084419	0.038506	0.397229	0.097229	0.009127	yes	no	nonBPD_O2	nonBPD-LowO2			1023-1_Day14_nonBPD	0
		Day 28	1023-1_Day28_nonBPD	M	30	1093	2	E	EL	37	0	Cesarean	FALSE	FALSE	21.5029	Secondary	FALSE	FALSE	FALSE	2	TRUE	TRUE	FALSE	FALSE	FALSE	FALSE	0.128965	0.230516	0.054738	0.093952	0.312015	0.144399	0.035416	yes	no	nonBPD_O2	nonBPD-LowO2			1023-1_Day28_nonBPD	0
1024-1	nonBPD	Day 0 (Cord)	1024-1_Cord_nonBPD	F	26	789	0	E	EL	36	1	Cesarean	na	FALSE	30.9965	Higher	FALSE	FALSE	na	1	FALSE	FALSE	FALSE	FALSE	FALSE	FALSE	0.06447	0.073024	0.007617	0.019887	0.329673	0.072465	0.432863	yes	no	nonBPD_noO2	nonBPD_noO2	1024-1	0	1024-1_Cord_nonBPD	0
		Day 14	1024-1_Day14_nonBPD	F	26	789	0	E	EL	36	1	Cesarean	na	FALSE	30.9965	Higher	FALSE	FALSE	na	2	FALSE	FALSE	FALSE	FALSE	FALSE	FALSE	0.190724	0.265836	0.098471	0.019017	0.277007	0.148945	1e-06	yes	no	nonBPD_noO2	nonBPD_noO2			1024-1_Day14_nonBPD	0
		Day 28	1024-1_Day28_nonBPD	F	26	789	0	E	EL	36	1	Cesarean	na	FALSE	30.9965	Higher	FALSE	FALSE	na	3	FALSE	FALSE	FALSE	FALSE	FALSE	FALSE	0.188525	0.285222	0.102106	0.023057	0.300242	0.100848	1e-06	yes	no	nonBPD_noO2	nonBPD_noO2			1024-1_Day28_nonBPD	0
1025-1	nonBPD	Day 0 (Cord)	1025-1_Cord_nonBPD	F	26	870	0	E	EL	36	1	Cesarean	na	FALSE	na	na	FALSE	FALSE	na	1	FALSE	FALSE	FALSE	FALSE	FALSE	FALSE	0.106243	0.139051	0.102042	0.062395	0.250405	0.042653	0.297212	yes	no	nonBPD_noO2	nonBPD_noO2	1025-1	0	1025-1_Cord_nonBPD	0
		Day 14	1025-1_Day14_nonBPD	F	26	870	0	E	EL	36	1	Cesarean	na	FALSE	na	na	FALSE	FALSE	na	2	FALSE	FALSE	FALSE	FALSE	FALSE	FALSE	0.097844	0.076686	0.006062	0.017513	0.523872	0.235253	0.042769	yes	yes	nonBPD_noO2	nonBPD_noO2			1025-1_Day14_nonBPD	0
		Day 28	1025-1_Day28_nonBPD	F	26	870	0	E	EL	36	1	Cesarean	na	FALSE	na	na	FALSE	FALSE	na	3	FALSE	FALSE	FALSE	FALSE	FALSE	FALSE	0.191718	0.213154	0.056449	0.049316	0.345969	0.143394	1e-06	yes	no	nonBPD_noO2	nonBPD_noO2			1025-1_Day28_nonBPD	0
1026-1	nonBPD	Day 0 (Cord)	1026-1_Cord_nonBPD	F	30.2	1306	0	E	EO	30	0	Cesarean	TRUE	FALSE	25.1071	Secondary	FALSE	FALSE	FALSE	0	TRUE	FALSE	TRUE	FALSE	FALSE	FALSE	0.081329	0.285286	0.049025	0.028032	0.448684	0.070745	0.0369	yes	no	nonBPD_noO2	nonBPD_noO2	1026-1	0	1026-1_Cord_nonBPD	0
		Day 14	1026-1_Day14_nonBPD	F	30.2	1306	0	E	EO	30	0	Cesarean	TRUE	FALSE	25.1071	Secondary	FALSE	FALSE	FALSE	1	TRUE	FALSE	TRUE	FALSE	FALSE	FALSE	0.133692	0.258247	0.014009	0.023862	0.458405	0.111785	1e-06	yes	no	nonBPD_noO2	nonBPD_noO2			1026-1_Day14_nonBPD	0
		Day 28	1026-1_Day28_nonBPD	F	30.2	1306	0	E	EO	30	0	Cesarean	TRUE	FALSE	25.1071	Secondary	FALSE	FALSE	FALSE	2	TRUE	FALSE	TRUE	FALSE	FALSE	FALSE	na	na	na	na	na	na	na	no	yes	nonBPD_noO2	nonBPD_noO2			1026-1_Day28_nonBPD	0
1027-1	nonBPD	Day 0 (Cord)	1027-1_Cord_nonBPD	M	30.2	1344	0	O	UNK	30	0	Cesarean	TRUE	FALSE	na	na	FALSE	FALSE	FALSE	0	TRUE	FALSE	TRUE	FALSE	FALSE	FALSE	0.100386	0.326811	0.054588	0.022551	0.402643	0.063756	0.029266	yes	no	nonBPD_noO2	nonBPD_noO2	1027-1	0	1027-1_Cord_nonBPD	0
		Day 14	1027-1_Day14_nonBPD	M	30.2	1344	0	O	UNK	30	0	Cesarean	TRUE	FALSE	na	na	FALSE	FALSE	FALSE	1	TRUE	FALSE	TRUE	FALSE	FALSE	FALSE	0.159441	0.286137	0.040609	0.024379	0.415191	0.074244	1e-06	yes	yes	nonBPD_noO2	nonBPD_noO2			1027-1_Day14_nonBPD	0
		Day 28	1027-1_Day28_nonBPD	M	30.2	1344	0	O	UNK	30	0	Cesarean	TRUE	FALSE	na	na	FALSE	FALSE	FALSE	2	TRUE	FALSE	TRUE	FALSE	FALSE	FALSE	0.171326	0.307011	0.075398	0.030329	0.306607	0.109328	1e-06	yes	yes	nonBPD_noO2	nonBPD_noO2			1027-1_Day28_nonBPD	0
1028-1	nonBPD	Day 0 (Cord)	1028-1_Cord_nonBPD	M	28	850	5	E	EL	33	0	Cesarean	TRUE	TRUE	37.8501	Higher	FALSE	FALSE	FALSE	1	FALSE	FALSE	FALSE	FALSE	FALSE	FALSE	1e-06	0.011267	0.027585	1e-06	1e-06	1e-06	0.961148	yes	yes	nonBPD_O2	nonBPD-LowO2	1028-1	0	1028-1_Cord_nonBPD	0
		Day 14	1028-1_Day14_nonBPD	M	28	850	5	E	EL	33	0	Cesarean	TRUE	TRUE	37.8501	Higher	FALSE	FALSE	FALSE	2	FALSE	FALSE	FALSE	FALSE	FALSE	FALSE	na	na	na	na	na	na	na	no	yes	nonBPD_O2	nonBPD-LowO2			1028-1_Day14_nonBPD	0
		Day 28	1028-1_Day28_nonBPD	M	28	850	5	E	EL	33	0	Cesarean	TRUE	TRUE	37.8501	Higher	FALSE	FALSE	FALSE	3	FALSE	FALSE	FALSE	FALSE	FALSE	FALSE	0.118916	0.300569	0.033187	0.023267	0.406347	0.113376	0.004338	yes	yes	nonBPD_O2	nonBPD-LowO2			1028-1_Day28_nonBPD	0
1029-1	nonBPD	Day 0 (Cord)	1029-1_Cord_nonBPD	M	29	736	19	E	EL	37	0	Cesarean	TRUE	FALSE	43.3048	Higher	FALSE	FALSE	FALSE	0	FALSE	TRUE	FALSE	FALSE	FALSE	FALSE	0.079337	0.259665	0.10838	0.045943	0.247215	0.152371	0.107089	yes	yes	nonBPD_O2	nonBPD-HighO2	1029-1	0	1029-1_Cord_nonBPD	0
		Day 14	1029-1_Day14_nonBPD	M	29	736	19	E	EL	37	0	Cesarean	TRUE	FALSE	43.3048	Higher	FALSE	FALSE	FALSE	1	FALSE	TRUE	FALSE	FALSE	FALSE	FALSE	0.092647	0.173107	0.02645	0.033939	0.497812	0.151615	0.02443	yes	yes	nonBPD_O2	nonBPD-HighO2			1029-1_Day14_nonBPD	0
		Day 28	1029-1_Day28_nonBPD	M	29	736	19	E	EL	37	0	Cesarean	TRUE	FALSE	43.3048	Higher	FALSE	FALSE	FALSE	2	FALSE	TRUE	FALSE	FALSE	FALSE	FALSE	0.076266	0.219268	0.08668	0.053464	0.393009	0.171313	1e-06	yes	yes	nonBPD_O2	nonBPD-HighO2			1029-1_Day28_nonBPD	0
1029-2	nonBPD	Day 0 (Cord)	1029-2_Cord_nonBPD	M	29	863	14	E	EL	37	0	Cesarean	TRUE	FALSE	43.3048	Higher	FALSE	FALSE	FALSE	0	FALSE	TRUE	FALSE	FALSE	FALSE	na	0.084646	0.251758	0.088927	0.079661	0.234983	0.109037	0.150988	yes	yes	nonBPD_O2	nonBPD-HighO2	1029-2	0	1029-2_Cord_nonBPD	0
		Day 14	1029-2_Day14_nonBPD	M	29	863	14	E	EL	37	0	Cesarean	TRUE	FALSE	43.3048	Higher	FALSE	FALSE	FALSE	1	FALSE	TRUE	FALSE	FALSE	FALSE	na	0.148232	0.257841	0.092526	0.040778	0.240882	0.200422	0.019319	yes	yes	nonBPD_O2	nonBPD-HighO2			1029-2_Day14_nonBPD	0
		Day 28	1029-2_Day28_nonBPD	M	29	863	14	E	EL	37	0	Cesarean	TRUE	FALSE	43.3048	Higher	FALSE	FALSE	FALSE	2	FALSE	TRUE	FALSE	FALSE	FALSE	na	0.118741	0.300262	0.112002	0.073519	0.238478	0.156997	1e-06	yes	yes	nonBPD_O2	nonBPD-HighO2			1029-2_Day28_nonBPD	0
1030-1	nonBPD	Day 0 (Cord)	1030-1_Cord_nonBPD	F	30.6	1453	15	E	EO	27	0	Cesarean	FALSE	FALSE	33.7831	Higher	FALSE	FALSE	FALSE	0	TRUE	FALSE	FALSE	FALSE	FALSE	FALSE	0.09977	0.170193	0.033984	0.060897	0.408833	0.050753	0.175571	yes	yes	nonBPD_O2	nonBPD-HighO2	1030-1	0	1030-1_Cord_nonBPD	0
		Day 14	1030-1_Day14_nonBPD	F	30.6	1453	15	E	EO	27	0	Cesarean	FALSE	FALSE	33.7831	Higher	FALSE	FALSE	FALSE	1	TRUE	FALSE	FALSE	FALSE	FALSE	FALSE	0.071788	0.337474	0.064795	0.011644	0.403062	0.111236	1e-06	yes	yes	nonBPD_O2	nonBPD-HighO2			1030-1_Day14_nonBPD	0
		Day 28	1030-1_Day28_nonBPD	F	30.6	1453	15	E	EO	27	0	Cesarean	FALSE	FALSE	33.7831	Higher	FALSE	FALSE	FALSE	2	TRUE	FALSE	FALSE	FALSE	FALSE	FALSE	0.108841	0.371073	0.08238	1e-06	0.360346	0.07736	1e-06	yes	yes	nonBPD_O2	nonBPD-HighO2			1030-1_Day28_nonBPD	0
1030-2	nonBPD	Day 0 (Cord)	1030-2_Cord_nonBPD	F	30.6	1221	1	E	EO	27	0	Cesarean	FALSE	FALSE	33.7831	Higher	FALSE	FALSE	FALSE	0	TRUE	FALSE	FALSE	FALSE	FALSE	FALSE	0.112363	0.295541	0.040423	0.075951	0.418078	0.033588	0.024056	yes	yes	nonBPD_O2	nonBPD-LowO2	1030-2	0	1030-2_Cord_nonBPD	0
		Day 14	1030-2_Day14_nonBPD	F	30.6	1221	1	E	EO	27	0	Cesarean	FALSE	FALSE	33.7831	Higher	FALSE	FALSE	FALSE	1	TRUE	FALSE	FALSE	FALSE	FALSE	FALSE	0.051525	0.28813	0.049976	1e-06	0.485403	0.124966	1e-06	yes	yes	nonBPD_O2	nonBPD-LowO2			1030-2_Day14_nonBPD	0
		Day 28	1030-2_Day28_nonBPD	F	30.6	1221	1	E	EO	27	0	Cesarean	FALSE	FALSE	33.7831	Higher	FALSE	FALSE	FALSE	2	TRUE	FALSE	FALSE	FALSE	FALSE	FALSE	0.102907	0.365392	0.066291	0.002602	0.349839	0.11297	1e-06	yes	yes	nonBPD_O2	nonBPD-LowO2			1030-2_Day28_nonBPD	0
1031-1	nonBPD	Day 0 (Cord)	1031-1_Cord_nonBPD	F	31	1100	0	E	JW	38	1	Cesarean	TRUE	FALSE	24.3636	Higher	FALSE	FALSE	FALSE	1	FALSE	TRUE	FALSE	FALSE	FALSE	FALSE	0.006621	1e-06	0.058425	1e-06	0.005422	1e-06	0.929532	yes	yes	nonBPD_noO2	nonBPD_noO2	1031-1	0	1031-1_Cord_nonBPD	0
		Day 14	1031-1_Day14_nonBPD	F	31	1100	0	E	JW	38	1	Cesarean	TRUE	FALSE	24.3636	Higher	FALSE	FALSE	FALSE	2	FALSE	TRUE	FALSE	FALSE	FALSE	FALSE	0.036213	0.375634	0.031066	0.023054	0.387532	0.129503	0.016997	yes	yes	nonBPD_noO2	nonBPD_noO2			1031-1_Day14_nonBPD	0
		Day 28	1031-1_Day28_nonBPD	F	31	1100	0	E	JW	38	1	Cesarean	TRUE	FALSE	24.3636	Higher	FALSE	FALSE	FALSE	3	FALSE	TRUE	FALSE	FALSE	FALSE	FALSE	0.095239	0.410457	0.036847	0.005679	0.32514	0.126637	1e-06	yes	yes	nonBPD_noO2	nonBPD_noO2			1031-1_Day28_nonBPD	0
1032-1	nonBPD	Day 0 (Cord)	1032-1_Cord_nonBPD	F	31	1285	3	E	EL	40	0	Cesarean	TRUE	FALSE	52.0741	Higher	FALSE	FALSE	FALSE	1	TRUE	TRUE	FALSE	FALSE	FALSE	FALSE	0.147716	0.257605	0.046059	0.079136	0.336294	0.091936	0.041255	yes	no	nonBPD_O2	nonBPD-LowO2	1032-1	0	1032-1_Cord_nonBPD	0
		Day 14	1032-1_Day14_nonBPD	F	31	1285	3	E	EL	40	0	Cesarean	TRUE	FALSE	52.0741	Higher	FALSE	FALSE	FALSE	2	TRUE	TRUE	FALSE	FALSE	FALSE	FALSE	0.087653	0.336326	0.055437	0.040588	0.337284	0.142712	1e-06	yes	no	nonBPD_O2	nonBPD-LowO2			1032-1_Day14_nonBPD	0
		Day 28	1032-1_Day28_nonBPD	F	31	1285	3	E	EL	40	0	Cesarean	TRUE	FALSE	52.0741	Higher	FALSE	FALSE	FALSE	3	TRUE	TRUE	FALSE	FALSE	FALSE	FALSE	0.156188	0.303014	0.055847	0.024456	0.313055	0.147441	1e-06	yes	no	nonBPD_O2	nonBPD-LowO2			1032-1_Day28_nonBPD	0
1033-1	nonBPD	Day 0 (Cord)	1033-1_Cord_nonBPD	F	32	1353	21	E	EL	32	0	Cesarean	TRUE	FALSE	25.1019	Higher	FALSE	FALSE	FALSE	1	TRUE	FALSE	FALSE	FALSE	FALSE	FALSE	0.162879	0.274545	0.047647	0.033611	0.263583	0.085364	0.13237	yes	yes	nonBPD_O2	nonBPD-HighO2	1033-1	0	1033-1_Cord_nonBPD	0
		Day 14	1033-1_Day14_nonBPD	F	32	1353	21	E	EL	32	0	Cesarean	TRUE	FALSE	25.1019	Higher	FALSE	FALSE	FALSE	2	TRUE	FALSE	FALSE	FALSE	FALSE	FALSE	0.18806	0.280004	0.04707	0.008721	0.327641	0.148503	1e-06	yes	yes	nonBPD_O2	nonBPD-HighO2			1033-1_Day14_nonBPD	0
		Day 28	1033-1_Day28_nonBPD	F	32	1353	21	E	EL	32	0	Cesarean	TRUE	FALSE	25.1019	Higher	FALSE	FALSE	FALSE	3	TRUE	FALSE	FALSE	FALSE	FALSE	FALSE	0.164217	0.310776	0.056545	0.007213	0.321867	0.139382	1e-06	yes	yes	nonBPD_O2	nonBPD-HighO2			1033-1_Day28_nonBPD	0
1034-2	nonBPD	Day 0 (Cord)	1034-2_Cord_nonBPD	M	33	1389	0	E	EL	28	1	Cesarean	TRUE	FALSE	na	na	FALSE	FALSE	FALSE	0	TRUE	TRUE	FALSE	FALSE	FALSE	FALSE	0.074989	0.289241	0.070554	0.090949	0.351839	0.050258	0.072169	yes	no	nonBPD_noO2	nonBPD_noO2	1034-2	0	1034-2_Cord_nonBPD	0
1035-1	nonBPD	Day 0 (Cord)	1035-1_Cord_nonBPD	F	33	1176	5	E	EL	28	0	Cesarean	TRUE	FALSE	21.1071	Higher	FALSE	FALSE	FALSE	1	FALSE	FALSE	FALSE	FALSE	FALSE	FALSE	0.089992	0.269834	0.065832	0.021526	0.296814	0.04447	0.211532	yes	no	nonBPD_O2	nonBPD-LowO2	1035-1	0	1035-1_Cord_nonBPD	0
		Day 14	1035-1_Day14_nonBPD	F	33	1176	5	E	EL	28	0	Cesarean	TRUE	FALSE	21.1071	Higher	FALSE	FALSE	FALSE	2	FALSE	FALSE	FALSE	FALSE	FALSE	FALSE	0.122638	0.420982	0.069711	0.028185	0.271329	0.087154	1e-06	yes	no	nonBPD_O2	nonBPD-LowO2			1035-1_Day14_nonBPD	0
		Day 28	1035-1_Day28_nonBPD	F	33	1176	5	E	EL	28	0	Cesarean	TRUE	FALSE	21.1071	Higher	FALSE	FALSE	FALSE	3	FALSE	FALSE	FALSE	FALSE	FALSE	FALSE	0.187272	0.436332	0.076428	0.01157	0.203279	0.085119	1e-06	yes	no	nonBPD_O2	nonBPD-LowO2			1035-1_Day28_nonBPD	0
1036-1	nonBPD	Day 14	1036-1_Day14_nonBPD	F	30	1163	na	E	EL	24	0	Cesarean	TRUE	TRUE	23.9594	Secondary	FALSE	FALSE	na	1	FALSE	FALSE	FALSE	FALSE	FALSE	FALSE	na	na	na	na	na	na	na	no	yes	na	na	1036-1	1	1036-1_Day14_nonBPD	1	3
		Day 28	1036-1_Day28_nonBPD	F	30	1163	na	E	EL	24	0	Cesarean	TRUE	TRUE	23.9594	Secondary	FALSE	FALSE	na	1	FALSE	FALSE	FALSE	FALSE	FALSE	FALSE	na	na	na	na	na	na	na	no	yes	na	na			1036-1_Day28_nonBPD	1	3
1038-1	nonBPD	Day 0 (Cord)	1038-1_Cord_nonBPD	M	30	1316	5	E	EL	na	0	na	TRUE	TRUE	na	na	na	FALSE	FALSE	na	na	na	na	na	na	na	0.082173	0.085191	0.036536	0.0071	0.349711	0.065763	0.373526	yes	yes	nonBPD_O2	nonBPD-LowO2	1038-1	0	1038-1_Cord_nonBPD	0
		Day 14	1038-1_Day14_nonBPD	M	30	1316	5	E	EL	na	1	na	TRUE	TRUE	na	na	na	FALSE	FALSE	na	na	na	na	na	na	na	0.116547	0.316712	0.092628	0.013468	0.337581	0.123064	1e-06	yes	yes	nonBPD_O2	nonBPD-LowO2			1038-1_Day14_nonBPD	0
		Day 28	1038-1_Day28_nonBPD	M	30	1316	5	E	EL	na	2	na	TRUE	TRUE	na	na	na	FALSE	FALSE	na	na	na	na	na	na	na	0.168517	0.297017	0.075005	0.008028	0.311804	0.13963	1e-06	yes	yes	nonBPD_O2	nonBPD-LowO2			1038-1_Day28_nonBPD	0
1039-1	nonBPD	Day 0 (Cord)	1039-1_Cord_nonBPD	F	32	1488	6	E	EL	35	0	Cesarean	TRUE	TRUE	49.646	Higher	FALSE	FALSE	FALSE	1	FALSE	FALSE	FALSE	FALSE	FALSE	FALSE	0.108632	0.179505	0.006953	0.03541	0.415714	0.049476	0.20431	yes	yes	nonBPD_O2	nonBPD-LowO2	1039-1	0	1039-1_Cord_nonBPD	0
		Day 14	1039-1_Day14_nonBPD	F	32	1488	6	E	EL	35	0	Cesarean	TRUE	TRUE	49.646	Higher	FALSE	FALSE	FALSE	2	FALSE	FALSE	FALSE	FALSE	FALSE	FALSE	0.116301	0.371288	0.028711	0.023616	0.375731	0.084352	1e-06	yes	yes	nonBPD_O2	nonBPD-LowO2			1039-1_Day14_nonBPD	0
1040-1	nonBPD	Day 0 (Cord)	1040-1_Cord_nonBPD	F	31	1313	10	E	CR	na	1	na	TRUE	FALSE	na	na	na	FALSE	FALSE	na	na	na	na	na	na	na	0.117523	0.348343	0.060259	0.042398	0.259224	0.064443	0.107809	yes	yes	nonBPD_O2	nonBPD-LowO2	1040-1	na	1040-1_Cord_nonBPD	na
2003-1	nonBPD	Day 0 (Cord)	2003-1_Cord_nonBPD	F	27.5	1292	8	E	EL	38	1	Cesarean	TRUE	FALSE	28.7268	Higher	FALSE	FALSE	FALSE	1	FALSE	FALSE	FALSE	FALSE	FALSE	FALSE	0.118381	0.230611	0.072775	0.028904	0.088855	0.068015	0.392459	yes	yes	nonBPD_O2	nonBPD-LowO2	2003-1	0	2003-1_Cord_nonBPD	0
		Day 14	2003-1_Day14_nonBPD	F	27.5	1292	8	E	EL	38	1	Cesarean	TRUE	FALSE	28.7268	Higher	FALSE	FALSE	FALSE	2	FALSE	FALSE	FALSE	FALSE	FALSE	FALSE	0.097936	0.325364	0.10427	0.018725	0.332682	0.112063	0.00896	yes	yes	nonBPD_O2	nonBPD-LowO2			2003-1_Day14_nonBPD	0
		Day 28	2003-1_Day28_nonBPD	F	27.5	1292	8	E	EL	38	1	Cesarean	TRUE	FALSE	28.7268	Higher	FALSE	FALSE	FALSE	3	FALSE	FALSE	FALSE	FALSE	FALSE	FALSE	0.174283	0.291214	0.10021	0.031305	0.244108	0.133974	0.024906	yes	yes	nonBPD_O2	nonBPD-LowO2			2003-1_Day28_nonBPD	0
2004-1	nonBPD	Day 0 (Cord)	2004-1_Cord_nonBPD	F	29	930	0	E	EL	35	1	Cesarean	TRUE	TRUE	26.1355	Higher	FALSE	FALSE	FALSE	1	FALSE	TRUE	FALSE	FALSE	FALSE	FALSE	0.14482	0.167732	0.051842	0.040736	0.317976	0.088599	0.188295	yes	no	nonBPD_noO2	nonBPD_noO2	2004-1	0	2004-1_Cord_nonBPD	0
		Day 14	2004-1_Day14_nonBPD	F	29	930	0	E	EL	35	1	Cesarean	TRUE	TRUE	26.1355	Higher	FALSE	FALSE	FALSE	2	FALSE	TRUE	FALSE	FALSE	FALSE	FALSE	na	na	na	na	na	na	na	no	yes	nonBPD_noO2	nonBPD_noO2			2004-1_Day14_nonBPD	0
		Day 28	2004-1_Day28_nonBPD	F	29	930	0	E	EL	35	1	Cesarean	TRUE	TRUE	26.1355	Higher	FALSE	FALSE	FALSE	3	FALSE	TRUE	FALSE	FALSE	FALSE	FALSE	na	na	na	na	na	na	na	no	yes	nonBPD_noO2	nonBPD_noO2			2004-1_Day28_nonBPD	0
2005-1	nonBPD	Day 0 (Cord)	2005-1_Cord_nonBPD	F	30	1397	1	E	EL	29	0	Cesarean	TRUE	FALSE	47.599	Secondary	FALSE	FALSE	FALSE	1	FALSE	FALSE	FALSE	FALSE	FALSE	FALSE	0.143651	0.315935	0.119769	0.122425	0.1655	1e-06	0.13272	yes	yes	nonBPD_O2	nonBPD-LowO2	2005-1	0	2005-1_Cord_nonBPD	0
		Day 14	2005-1_Day14_nonBPD	F	30	1397	1	E	EL	29	0	Cesarean	TRUE	FALSE	47.599	Secondary	FALSE	FALSE	FALSE	2	FALSE	FALSE	FALSE	FALSE	FALSE	FALSE	0.070069	0.304239	0.079688	0.028369	0.475377	0.042257	1e-06	yes	yes	nonBPD_O2	nonBPD-LowO2			2005-1_Day14_nonBPD	0
		Day 28	2005-1_Day28_nonBPD	F	30	1397	1	E	EL	29	0	Cesarean	TRUE	FALSE	47.599	Secondary	FALSE	FALSE	FALSE	3	FALSE	FALSE	FALSE	FALSE	FALSE	FALSE	0.168869	0.333415	0.067654	0.042224	0.294862	0.092976	1e-06	yes	yes	nonBPD_O2	nonBPD-LowO2			2005-1_Day28_nonBPD	0
2005-2	nonBPD	Day 0 (Cord)	2005-2_Cord_nonBPD	F	30	890	0	E	EL	29	0	Cesarean	TRUE	FALSE	47.599	Secondary	FALSE	FALSE	FALSE	1	FALSE	FALSE	FALSE	FALSE	FALSE	FALSE	0.049099	0.136122	0.060209	0.090027	0.106446	1e-06	0.558098	yes	yes	nonBPD_O2	nonBPD-LowO2	2005-2	0	2005-2_Cord_nonBPD	0
		Day 14	2005-2_Day14_nonBPD	F	30	890	0	E	EL	29	0	Cesarean	TRUE	FALSE	47.599	Secondary	FALSE	FALSE	FALSE	2	FALSE	FALSE	FALSE	FALSE	FALSE	FALSE	0.045495	0.346993	0.135751	0.042036	0.360239	0.065002	0.004485	yes	yes	nonBPD_O2	nonBPD-LowO2			2005-2_Day14_nonBPD	0
		Day 28	2005-2_Day28_nonBPD	F	30	890	0	E	EL	29	0	Cesarean	TRUE	FALSE	47.599	Secondary	FALSE	FALSE	FALSE	3	FALSE	FALSE	FALSE	FALSE	FALSE	FALSE	0.219744	0.288613	0.113001	0.057379	0.260057	0.053418	0.007789	yes	yes	nonBPD_O2	nonBPD-LowO2			2005-2_Day28_nonBPD	0
2006-1	nonBPD	Day 0 (Cord)	2006-1_Cord_nonBPD	F	31	1305	0	E	EO	38	1	Cesarean	TRUE	FALSE	25.1022	Secondary	FALSE	FALSE	TRUE	1	FALSE	FALSE	FALSE	FALSE	FALSE	FALSE	1e-06	0.195867	0.040818	0.069458	1e-06	1e-06	0.693858	yes	yes	nonBPD_noO2	nonBPD_noO2	2006-1	0	2006-1_Cord_nonBPD	0
		Day 14	2006-1_Day14_nonBPD	F	31	1305	0	E	EO	38	1	Cesarean	TRUE	FALSE	25.1022	Secondary	FALSE	FALSE	TRUE	2	FALSE	FALSE	FALSE	FALSE	FALSE	FALSE	0.104	0.475174	0.122731	0.04499	0.153849	0.099256	1e-06	yes	no	nonBPD_noO2	nonBPD_noO2			2006-1_Day14_nonBPD	0
		Day 28	2006-1_Day28_nonBPD	F	31	1305	0	E	EO	38	1	Cesarean	TRUE	FALSE	25.1022	Secondary	FALSE	FALSE	TRUE	3	FALSE	FALSE	FALSE	FALSE	FALSE	FALSE	0.213565	0.41116	0.085507	0.04981	0.099902	0.140057	1e-06	yes	yes	nonBPD_noO2	nonBPD_noO2			2006-1_Day28_nonBPD	0
2008-1	nonBPD	Day 0 (Cord)	2008-1_Cord_nonBPD	F	32	986	0	E	EL	34	1	Cesarean	TRUE	FALSE	46.398	Higher	FALSE	FALSE	FALSE	1	TRUE	TRUE	FALSE	FALSE	FALSE	FALSE	0.127897	0.296182	0.046651	0.041193	0.247268	0.02791	0.212901	yes	no	nonBPD_noO2	nonBPD_noO2	2008-1	0	2008-1_Cord_nonBPD	0
		Day 14	2008-1_Day14_nonBPD	F	32	986	0	E	EL	34	1	Cesarean	TRUE	FALSE	46.398	Higher	FALSE	FALSE	FALSE	2	TRUE	TRUE	FALSE	FALSE	FALSE	FALSE	0.100396	0.329466	0.029402	0.031279	0.402613	0.106845	1e-06	yes	yes	nonBPD_noO2	nonBPD_noO2			2008-1_Day14_nonBPD	0
		Day 28	2008-1_Day28_nonBPD	F	32	986	0	E	EL	34	1	Cesarean	TRUE	FALSE	46.398	Higher	FALSE	FALSE	FALSE	3	TRUE	TRUE	FALSE	FALSE	FALSE	FALSE	0.249782	0.308477	0.035046	0.029539	0.289385	0.083012	0.004759	yes	no	nonBPD_noO2	nonBPD_noO2			2008-1_Day28_nonBPD	0
2009-1	nonBPD	Day 0 (Cord)	2009-1_Cord_nonBPD	F	33	1290	0	E	EL	28	1	Cesarean	TRUE	FALSE	46.3785	Higher	FALSE	FALSE	FALSE	2	FALSE	TRUE	FALSE	FALSE	FALSE	FALSE	0.078313	0.331575	0.07694	0.027473	0.321642	0.038755	0.1253	yes	no	nonBPD_noO2	nonBPD_noO2	2009-1	0	2009-1_Cord_nonBPD	0
		Day 28	2009-1_Day28_nonBPD	F	33	1290	0	E	EL	28	1	Cesarean	TRUE	FALSE	46.3785	Higher	FALSE	FALSE	FALSE	3	FALSE	TRUE	FALSE	FALSE	FALSE	FALSE	0.116499	0.350304	0.09887	0.039048	0.273428	0.12185	1e-06	yes	yes	nonBPD_noO2	nonBPD_noO2			2009-1_Day28_nonBPD	0
2011-1	nonBPD	Day 0 (Cord)	2011-1_Cord_nonBPD	M	28	1400	0	E	EL	45	0	Cesarean	TRUE	FALSE	34.6199	Higher	TRUE	FALSE	FALSE	0	FALSE	FALSE	FALSE	FALSE	FALSE	FALSE	0.057339	0.056795	0.013694	0.01665	0.6426	0.090628	0.122294	yes	yes	nonBPD_noO2	nonBPD_noO2	2011-1	1	2011-1_Cord_nonBPD	0
		Day 14	2011-1_Day14_nonBPD	M	28	1400	0	E	EL	45	0	Cesarean	TRUE	FALSE	34.6199	Higher	TRUE	FALSE	FALSE	1	FALSE	FALSE	FALSE	FALSE	FALSE	FALSE	0.113488	0.309788	0.045038	0.019256	0.391211	0.102318	0.018901	yes	yes	nonBPD_noO2	nonBPD_noO2			2011-1_Day14_nonBPD	1	1
		Day 28	2011-1_Day28_nonBPD	M	28	1400	0	E	EL	45	0	Cesarean	TRUE	FALSE	34.6199	Higher	TRUE	FALSE	FALSE	2	FALSE	FALSE	FALSE	FALSE	FALSE	FALSE	0.165444	0.350533	0.073594	0.021767	0.312991	0.075671	1e-06	yes	yes	nonBPD_noO2	nonBPD_noO2			2011-1_Day28_nonBPD	0
2013-1	nonBPD	Day 0 (Cord)	2013-1_Cord_nonBPD	F	35	1482	0	E	EL	23	0	Cesarean	FALSE	FALSE	47.2416	Higher	FALSE	FALSE	FALSE	0	FALSE	TRUE	FALSE	TRUE	FALSE	FALSE	0.059741	0.180922	0.07802	0.075061	0.471959	0.044364	0.089933	yes	no	nonBPD_noO2	nonBPD_noO2	2013-1	0	2013-1_Cord_nonBPD	0
		Day 14	2013-1_Day14_nonBPD	F	35	1482	0	E	EL	23	0	Cesarean	FALSE	FALSE	47.2416	Higher	FALSE	FALSE	FALSE	1	FALSE	TRUE	FALSE	TRUE	FALSE	FALSE	0.036071	0.389066	0.085184	0.012339	0.348578	0.128762	1e-06	yes	no	nonBPD_noO2	nonBPD_noO2			2013-1_Day14_nonBPD	0
		Day 28	2013-1_Day28_nonBPD	F	35	1482	0	E	EL	23	0	Cesarean	FALSE	FALSE	47.2416	Higher	FALSE	FALSE	FALSE	2	FALSE	TRUE	FALSE	TRUE	FALSE	FALSE	0.104928	0.343458	0.089796	0.027929	0.320976	0.112912	1e-06	yes	no	nonBPD_noO2	nonBPD_noO2			2013-1_Day28_nonBPD	0
2015-1	nonBPD	Day 0 (Cord)	2015-1_Cord_nonBPD	F	31	1266	7	E	EL	38	0	Cesarean	TRUE	TRUE	18.5	Secondary	FALSE	FALSE	FALSE	2	TRUE	TRUE	FALSE	FALSE	FALSE	FALSE	0.095574	0.214683	0.09088	1e-06	0.36483	0.007443	0.226589	yes	yes	nonBPD_O2	nonBPD-LowO2	2015-1	0	2015-1_Cord_nonBPD	0
		Day 14	2015-1_Day14_nonBPD	F	31	1266	7	E	EL	38	0	Cesarean	TRUE	TRUE	18.5	Secondary	FALSE	FALSE	FALSE	3	TRUE	TRUE	FALSE	FALSE	FALSE	FALSE	0.061529	0.210314	0.020852	1e-06	0.602436	0.104868	1e-06	yes	yes	nonBPD_O2	nonBPD-LowO2			2015-1_Day14_nonBPD	0
		Day 28	2015-1_Day28_nonBPD	F	31	1266	7	E	EL	38	0	Cesarean	TRUE	TRUE	18.5	Secondary	FALSE	FALSE	FALSE	4	TRUE	TRUE	FALSE	FALSE	FALSE	FALSE	0.110107	0.316376	0.047559	0.002884	0.464855	0.058218	1e-06	yes	yes	nonBPD_O2	nonBPD-LowO2			2015-1_Day28_nonBPD	0
2016-1	nonBPD	Day 0 (Cord)	2016-1_Cord_nonBPD	M	30.5	1400	2	E	EL	30	0	Cesarean	TRUE	FALSE	42.6376	Higher	FALSE	FALSE	FALSE	0	TRUE	FALSE	FALSE	FALSE	FALSE	FALSE	0.13182	0.243208	0.058281	0.045961	0.346521	0.107657	0.066552	yes	no	nonBPD_O2	nonBPD-LowO2	2016-1	1	2016-1_Cord_nonBPD	0
		Day 14	2016-1_Day14_nonBPD	M	30.5	1400	2	E	EL	30	0	Cesarean	TRUE	FALSE	42.6376	Higher	FALSE	FALSE	FALSE	1	TRUE	FALSE	FALSE	FALSE	FALSE	FALSE	0.085777	0.419102	0.081675	0.032249	0.28849	0.092707	1e-06	yes	no	nonBPD_O2	nonBPD-LowO2			2016-1_Day14_nonBPD	0
		Day 28	2016-1_Day28_nonBPD	M	30.5	1400	2	E	EL	30	0	Cesarean	TRUE	FALSE	42.6376	Higher	FALSE	FALSE	FALSE	2	TRUE	FALSE	FALSE	FALSE	FALSE	FALSE	0.143788	0.379345	0.042597	0.0308	0.298498	0.104973	1e-06	yes	no	nonBPD_O2	nonBPD-LowO2			2016-1_Day28_nonBPD	1	3
2018-1	nonBPD	Day 0 (Cord)	2018-1_Cord_nonBPD	F	30	1274	3	E	EL	34	1	Cesarean	TRUE	FALSE	46.8471	Higher	FALSE	FALSE	FALSE	1	TRUE	FALSE	FALSE	FALSE	FALSE	FALSE	0.043882	0.127889	0.028768	0.041244	0.43195	0.040649	0.285617	yes	no	nonBPD_O2	nonBPD-LowO2	2018-1	1	2018-1_Cord_nonBPD	0
		Day 14	2018-1_Day14_nonBPD	F	30	1274	3	E	EL	34	1	Cesarean	TRUE	FALSE	46.8471	Higher	FALSE	FALSE	FALSE	2	TRUE	FALSE	FALSE	FALSE	FALSE	FALSE	0.060619	0.374255	0.050846	0.017266	0.384436	0.109161	0.003417	yes	no	nonBPD_O2	nonBPD-LowO2			2018-1_Day14_nonBPD	1	3
		Day 28	2018-1_Day28_nonBPD	F	30	1274	3	E	EL	34	1	Cesarean	TRUE	FALSE	46.8471	Higher	FALSE	FALSE	FALSE	3	TRUE	FALSE	FALSE	FALSE	FALSE	FALSE	0.081373	0.44557	0.06957	0.035915	0.260009	0.107563	1e-06	yes	no	nonBPD_O2	nonBPD-LowO2			2018-1_Day28_nonBPD	0
2019-1	nonBPD	Day 0 (Cord)	2019-1_Cord_nonBPD	M	27	963	23	O	AS	38	0	Cesarean	TRUE	FALSE	39.0556	Secondary	FALSE	FALSE	FALSE	2	FALSE	FALSE	FALSE	FALSE	FALSE	FALSE	0.16353	0.099048	0.099531	0.044037	0.40389	0.091368	0.098596	yes	no	nonBPD_O2	nonBPD-HighO2	2019-1	0	2019-1_Cord_nonBPD	0
		Day 14	2019-1_Day14_nonBPD	M	27	963	23	O	AS	38	0	Cesarean	TRUE	FALSE	39.0556	Secondary	FALSE	FALSE	FALSE	3	FALSE	FALSE	FALSE	FALSE	FALSE	FALSE	0.091175	0.168544	0.051298	0.034719	0.417418	0.150798	0.086049	yes	yes	nonBPD_O2	nonBPD-HighO2			2019-1_Day14_nonBPD	0
		Day 28	2019-1_Day28_nonBPD	M	27	963	23	O	AS	38	0	Cesarean	TRUE	FALSE	39.0556	Secondary	FALSE	FALSE	FALSE	4	FALSE	FALSE	FALSE	FALSE	FALSE	FALSE	0.059884	0.277283	0.175911	0.148235	0.154303	0.08987	0.094515	yes	yes	nonBPD_O2	nonBPD-HighO2			2019-1_Day28_nonBPD	0
2020-1	nonBPD	Day 0 (Cord)	2020-1_Cord_nonBPD	M	32	1180	1	E	EL	29	0	Cesarean	TRUE	FALSE	42.1176	Secondary	FALSE	FALSE	FALSE	0	TRUE	TRUE	TRUE	FALSE	FALSE	FALSE	0.014492	0.036948	0.052008	1e-06	0.035698	1e-06	0.860854	yes	no	nonBPD_O2	nonBPD-LowO2	2020-1	0	2020-1_Cord_nonBPD	0
		Day 14	2020-1_Day14_nonBPD	M	32	1180	1	E	EL	29	0	Cesarean	TRUE	FALSE	42.1176	Secondary	FALSE	FALSE	FALSE	1	TRUE	TRUE	TRUE	FALSE	FALSE	FALSE	0.029351	0.335801	0.075334	0.049147	0.335446	0.17389	0.00103	yes	no	nonBPD_O2	nonBPD-LowO2			2020-1_Day14_nonBPD	0
		Day 28	2020-1_Day28_nonBPD	M	32	1180	1	E	EL	29	0	Cesarean	TRUE	FALSE	42.1176	Secondary	FALSE	FALSE	FALSE	2	TRUE	TRUE	TRUE	FALSE	FALSE	FALSE	0.128982	0.280885	0.06595	0.047832	0.341324	0.110015	0.025012	yes	yes	nonBPD_O2	nonBPD-LowO2			2020-1_Day28_nonBPD	0
2021-1	nonBPD	Day 0 (Cord)	2021-1_Cord_nonBPD	F	28	834	25	E	CR	31	0	Cesarean	TRUE	FALSE	na	Higher	FALSE	FALSE	FALSE	1	FALSE	FALSE	FALSE	FALSE	FALSE	FALSE	0.165485	0.233886	0.029551	0.041508	0.236184	0.098161	0.195225	yes	yes	nonBPD_O2	nonBPD-HighO2	2021-1	0	2021-1_Cord_nonBPD	0
		Day 14	2021-1_Day14_nonBPD	F	28	834	25	E	CR	31	0	Cesarean	TRUE	FALSE	na	Higher	FALSE	FALSE	FALSE	2	FALSE	FALSE	FALSE	FALSE	FALSE	FALSE	0.125566	0.375212	0.019575	0.06711	0.219265	0.174458	0.018812	yes	yes	nonBPD_O2	nonBPD-HighO2			2021-1_Day14_nonBPD	0
		Day 28	2021-1_Day28_nonBPD	F	28	834	25	E	CR	31	0	Cesarean	TRUE	FALSE	na	Higher	FALSE	FALSE	FALSE	3	FALSE	FALSE	FALSE	FALSE	FALSE	FALSE	0.178396	0.387343	0.027634	0.040021	0.255464	0.111142	1e-06	yes	yes	nonBPD_O2	nonBPD-HighO2			2021-1_Day28_nonBPD	0
2021-2	nonBPD	Day 0 (Cord)	2021-2_Cord_nonBPD	M	28	950	28	E	CR	31	0	Cesarean	TRUE	FALSE	na	Higher	FALSE	FALSE	FALSE	1	FALSE	FALSE	FALSE	FALSE	FALSE	na	0.156362	0.272937	0.062431	0.073826	0.225495	0.122656	0.086292	yes	yes	nonBPD_O2	nonBPD-HighO2	2021-2	0	2021-2_Cord_nonBPD	0
		Day 14	2021-2_Day14_nonBPD	M	28	950	28	E	CR	31	0	Cesarean	TRUE	FALSE	na	Higher	FALSE	FALSE	FALSE	2	FALSE	FALSE	FALSE	FALSE	FALSE	na	0.134834	0.337152	0.011402	0.024619	0.326156	0.165837	1e-06	yes	yes	nonBPD_O2	nonBPD-HighO2			2021-2_Day14_nonBPD	0
		Day 28	2021-2_Day28_nonBPD	M	28	950	28	E	CR	31	0	Cesarean	TRUE	FALSE	na	Higher	FALSE	FALSE	FALSE	3	FALSE	FALSE	FALSE	FALSE	FALSE	na	0.142842	0.359191	0.028934	0.032886	0.245147	0.190999	1e-06	yes	yes	nonBPD_O2	nonBPD-HighO2			2021-2_Day28_nonBPD	0
2022-1	nonBPD	Day 0 (Cord)	2022-1_Cord_nonBPD	M	29.5	1420	0	E	EL	39	0	Cesarean	TRUE	FALSE	25.9569	Higher	FALSE	FALSE	FALSE	1	TRUE	FALSE	FALSE	FALSE	FALSE	FALSE	0.144226	0.341592	0.0261	0.052676	0.244122	0.060743	0.130542	yes	yes	nonBPD_noO2	nonBPD_noO2	2022-1	0	2022-1_Cord_nonBPD	0
		Day 14	2022-1_Day14_nonBPD	M	29.5	1420	0	E	EL	39	0	Cesarean	TRUE	FALSE	25.9569	Higher	FALSE	FALSE	FALSE	2	TRUE	FALSE	FALSE	FALSE	FALSE	FALSE	0.058574	0.304025	0.002341	0.03213	0.432545	0.170385	1e-06	yes	no	nonBPD_noO2	nonBPD_noO2			2022-1_Day14_nonBPD	0
		Day 28	2022-1_Day28_nonBPD	M	29.5	1420	0	E	EL	39	0	Cesarean	TRUE	FALSE	25.9569	Higher	FALSE	FALSE	FALSE	3	TRUE	FALSE	FALSE	FALSE	FALSE	FALSE	0.087697	0.422356	0.038023	0.019189	0.296102	0.136632	1e-06	yes	yes	nonBPD_noO2	nonBPD_noO2			2022-1_Day28_nonBPD	0
2022-2	nonBPD	Day 0 (Cord)	2022-2_Cord_nonBPD	M	29.5	1462	4	E	EL	39	0	Cesarean	TRUE	FALSE	25.9569	Higher	FALSE	FALSE	FALSE	1	TRUE	FALSE	FALSE	FALSE	FALSE	FALSE	0.150741	0.336619	0.053019	0.07588	0.175071	0.077431	0.131239	yes	no	nonBPD_O2	nonBPD-LowO2	2022-2	0	2022-2_Cord_nonBPD	0
		Day 14	2022-2_Day14_nonBPD	M	29.5	1462	4	E	EL	39	0	Cesarean	TRUE	FALSE	25.9569	Higher	FALSE	FALSE	FALSE	2	TRUE	FALSE	FALSE	FALSE	FALSE	FALSE	0.156918	0.522322	0.082844	0.059491	0.143398	0.035027	1e-06	yes	no	nonBPD_O2	nonBPD-LowO2			2022-2_Day14_nonBPD	0
		Day 28	2022-2_Day28_nonBPD	M	29.5	1462	4	E	EL	39	0	Cesarean	TRUE	FALSE	25.9569	Higher	FALSE	FALSE	FALSE	3	TRUE	FALSE	FALSE	FALSE	FALSE	FALSE	0.142773	0.382938	0.038895	0.026977	0.2538	0.154618	1e-06	yes	no	nonBPD_O2	nonBPD-LowO2			2022-2_Day28_nonBPD	0
2023-1	nonBPD	Day 0 (Cord)	2023-1_Cord_nonBPD	M	32.5	1378	0	E	JW	32	0	Cesarean	TRUE	TRUE	33.5243	Higher	FALSE	FALSE	FALSE	1	FALSE	TRUE	FALSE	FALSE	FALSE	FALSE	0.070436	0.254908	0.026631	0.042459	0.354243	0.11185	0.139473	yes	yes	nonBPD_noO2	nonBPD_noO2	2023-1	0	2023-1_Cord_nonBPD	0
		Day 14	2023-1_Day14_nonBPD	M	32.5	1378	0	E	JW	32	0	Cesarean	TRUE	TRUE	33.5243	Higher	FALSE	FALSE	FALSE	2	FALSE	TRUE	FALSE	FALSE	FALSE	FALSE	0.033565	0.351046	0.052458	0.056526	0.379092	0.127314	1e-06	yes	yes	nonBPD_noO2	nonBPD_noO2			2023-1_Day14_nonBPD	0
		Day 28	2023-1_Day28_nonBPD	M	32.5	1378	0	E	JW	32	0	Cesarean	TRUE	TRUE	33.5243	Higher	FALSE	FALSE	FALSE	3	FALSE	TRUE	FALSE	FALSE	FALSE	FALSE	0.175273	0.30453	0.046143	0.032669	0.281269	0.159154	0.000963	yes	yes	nonBPD_noO2	nonBPD_noO2			2023-1_Day28_nonBPD	0
2024-1	nonBPD	Day 0 (Cord)	2024-1_Cord_nonBPD	F	29	601	2	E	CR	28	0	Cesarean	TRUE	FALSE	41.5976	Higher	FALSE	TRUE	FALSE	1	FALSE	TRUE	FALSE	FALSE	FALSE	FALSE	0.016773	0.058846	0.047862	1e-06	0.04212	1e-06	0.8344	yes	yes	nonBPD_O2	nonBPD-LowO2	2024-1	0	2024-1_Cord_nonBPD	0
		Day 14	2024-1_Day14_nonBPD	F	29	601	2	E	CR	28	0	Cesarean	TRUE	FALSE	41.5976	Higher	FALSE	TRUE	FALSE	2	FALSE	TRUE	FALSE	FALSE	FALSE	FALSE	0.081816	0.195151	0.040898	0.07921	0.359065	0.201635	0.042226	yes	yes	nonBPD_O2	nonBPD-LowO2			2024-1_Day14_nonBPD	0
		Day 28	2024-1_Day28_nonBPD	F	29	601	2	E	CR	28	0	Cesarean	TRUE	FALSE	41.5976	Higher	FALSE	TRUE	FALSE	3	FALSE	TRUE	FALSE	FALSE	FALSE	FALSE	0.214704	0.27189	0.058359	0.086185	0.224745	0.144117	1e-06	yes	no	nonBPD_O2	nonBPD-LowO2			2024-1_Day28_nonBPD	0
2025-1	nonBPD	Day 0 (Cord)	2025-1_Cord_nonBPD	F	30	1000	4	E	EL	24	1	Cesarean	TRUE	FALSE	na	Secondary	FALSE	FALSE	FALSE	1	FALSE	TRUE	FALSE	FALSE	FALSE	FALSE	0.110318	0.16838	0.035254	0.052843	0.396425	0.110205	0.126575	yes	no	nonBPD_O2	nonBPD-LowO2	2025-1	0	2025-1_Cord_nonBPD	0
2026-1	nonBPD	Day 0 (Cord)	2026-1_Cord_nonBPD	F	29	1258	4	E	EL	36	0	Cesarean	TRUE	FALSE	47.9041	Higher	FALSE	TRUE	FALSE	1	TRUE	FALSE	FALSE	FALSE	FALSE	FALSE	0.117058	0.203471	0.048273	0.022738	0.52231	0.020881	0.065268	yes	no	nonBPD_O2	nonBPD-LowO2	2026-1	0	2026-1_Cord_nonBPD	0
		Day 14	2026-1_Day14_nonBPD	F	29	1258	4	E	EL	36	0	Cesarean	TRUE	FALSE	47.9041	Higher	FALSE	TRUE	FALSE	2	TRUE	FALSE	FALSE	FALSE	FALSE	FALSE	0.095055	0.293452	0.07433	0.017073	0.442068	0.078023	1e-06	yes	no	nonBPD_O2	nonBPD-LowO2			2026-1_Day14_nonBPD	0
		Day 28	2026-1_Day28_nonBPD	F	29	1258	4	E	EL	36	0	Cesarean	TRUE	FALSE	47.9041	Higher	FALSE	TRUE	FALSE	3	TRUE	FALSE	FALSE	FALSE	FALSE	FALSE	0.146694	0.288073	0.055655	0.024868	0.387341	0.09737	1e-06	yes	no	nonBPD_O2	nonBPD-LowO2			2026-1_Day28_nonBPD	0
2026-2	nonBPD	Day 0 (Cord)	2026-2_Cord_nonBPD	F	29	1322	4	E	EL	36	0	Cesarean	TRUE	FALSE	47.9041	Higher	FALSE	FALSE	FALSE	1	TRUE	FALSE	FALSE	FALSE	FALSE	FALSE	0.128122	0.261735	0.04131	0.028356	0.295505	0.05092	0.194053	yes	no	nonBPD_O2	nonBPD-LowO2	2026-2	0	2026-2_Cord_nonBPD	0
		Day 14	2026-2_Day14_nonBPD	F	29	1322	4	E	EL	36	0	Cesarean	TRUE	FALSE	47.9041	Higher	FALSE	FALSE	FALSE	2	TRUE	FALSE	FALSE	FALSE	FALSE	FALSE	0.064076	0.380635	0.079848	0.027188	0.360185	0.084283	0.003785	yes	no	nonBPD_O2	nonBPD-LowO2			2026-2_Day14_nonBPD	0
		Day 28	2026-2_Day28_nonBPD	F	29	1322	4	E	EL	36	0	Cesarean	TRUE	FALSE	47.9041	Higher	FALSE	FALSE	FALSE	3	TRUE	FALSE	FALSE	FALSE	FALSE	FALSE	0.144436	0.357206	0.066855	0.034494	0.291493	0.105516	1e-06	yes	no	nonBPD_O2	nonBPD-LowO2			2026-2_Day28_nonBPD	0
2027-1	nonBPD	Day 0 (Cord)	2024-1_Cord_nonBPD	F	27	850	10	E	EL	na	0	na	TRUE	TRUE	na	na	na	FALSE	FALSE		na	na	na	na	na	na	0.017651	0.094302	0.003369	0.014778	0.231057	0.013223	0.625621	yes	no	nonBPD_O2	nonBPD-LowO2	2027-1	0	2024-1_Cord_nonBPD	0
		Day 14	2024-1_Day14_nonBPD	F	27	850	10	E	EL	na	1	na	TRUE	TRUE	na	na	na	FALSE	FALSE		na	na	na	na	na	na	0.062371	0.310112	0.023131	0.04145	0.439137	0.115738	0.008061	yes	yes	nonBPD_O2	nonBPD-LowO2			2024-1_Day14_nonBPD	0
3001-1	nonBPD	Day 0 (Cord)	3001-1_Cord_nonBPD	M	30	860	31	E	EL	35	1	Cesarean	TRUE	FALSE	30.8539	Higher	FALSE	FALSE	FALSE	0	FALSE	FALSE	FALSE	FALSE	FALSE	FALSE	0.031823	0.163171	0.077565	0.083897	0.030824	0.025192	0.58753	yes	yes	nonBPD_O2	nonBPD-HighO2	3001-1	1	3001-1_Cord_nonBPD	0	2
3002-1	nonBPD	Day 0 (Cord)	3002-1_Cord_nonBPD	F	25.5	705	46	E	EL	38	1	Cesarean	TRUE	FALSE	27.0927	Higher	FALSE	FALSE	FALSE	2	TRUE	FALSE	FALSE	FALSE	FALSE	FALSE	0.06642	0.111182	1e-06	0.009446	0.403517	0.087063	0.322371	yes	yes	nonBPD_O2	nonBPD-HighO2	3002-1	1	3002-1_Cord_nonBPD	0
		Day 14	3002-1_Day14_nonBPD	F	25.5	705	46	E	EL	38	1	Cesarean	TRUE	FALSE	27.0927	Higher	FALSE	FALSE	FALSE	3	TRUE	FALSE	FALSE	FALSE	FALSE	FALSE	0.054961	0.068073	1e-06	0.015907	0.672241	0.133145	0.055672	yes	yes	nonBPD_O2	nonBPD-HighO2			3002-1_Day14_nonBPD	1	3
		Day 28	3002-1_Day28_nonBPD	F	25.5	705	46	E	EL	38	1	Cesarean	TRUE	FALSE	27.0927	Higher	FALSE	FALSE	FALSE	4	TRUE	FALSE	FALSE	FALSE	FALSE	FALSE	0.063573	0.165251	0.020011	0.029711	0.603872	0.11476	0.002822	yes	yes	nonBPD_O2	nonBPD-HighO2			3002-1_Day28_nonBPD	1	3
3003-1	nonBPD	Day 0 (Cord)	3003-1_Cord_nonBPD	M	28.4	1430	17	E	EL	37	0	Cesarean	TRUE	FALSE	43.8672	Higher	FALSE	FALSE	FALSE	1	FALSE	FALSE	FALSE	FALSE	FALSE	FALSE	0.061184	0.219691	1e-06	0.091581	0.43798	0.069251	0.120314	yes	yes	nonBPD_O2	nonBPD-HighO2	3003-1	1	3003-1_Cord_nonBPD	0
		Day 14	3003-1_Day14_nonBPD	M	28.4	1430	17	E	EL	37	0	Cesarean	TRUE	FALSE	43.8672	Higher	FALSE	FALSE	FALSE	2	FALSE	FALSE	FALSE	FALSE	FALSE	FALSE	0.068647	0.155188	1e-06	0.004569	0.661934	0.109663	1e-06	yes	yes	nonBPD_O2	nonBPD-HighO2			3003-1_Day14_nonBPD	0
		Day 28	3003-1_Day28_nonBPD	M	28.4	1430	17	E	EL	37	0	Cesarean	TRUE	FALSE	43.8672	Higher	FALSE	FALSE	FALSE	3	FALSE	FALSE	FALSE	FALSE	FALSE	FALSE	0.047088	0.330675	0.014631	0.072663	0.437444	0.097498	1e-06	yes	yes	nonBPD_O2	nonBPD-HighO2			3003-1_Day28_nonBPD	1	2,3
3004-1	nonBPD	Day 0 (Cord)	3004-1_Cord_nonBPD	F	30.3	1490	7	E	EL	36	1	Cesarean	FALSE	TRUE	27.9536	Secondary	FALSE	FALSE	FALSE	1	FALSE	FALSE	FALSE	FALSE	FALSE	FALSE	0.059271	0.269968	0.008921	0.030746	0.169534	0.028048	0.433511	yes	yes	nonBPD_O2	nonBPD-LowO2	3004-1	0	3004-1_Cord_nonBPD	0
		Day 14	3004-1_Day14_nonBPD	F	30.3	1490	7	E	EL	36	1	Cesarean	FALSE	TRUE	27.9536	Secondary	FALSE	FALSE	FALSE	2	FALSE	FALSE	FALSE	FALSE	FALSE	FALSE	0.069639	0.324832	0.030303	0.032008	0.387915	0.155304	1e-06	yes	yes	nonBPD_O2	nonBPD-LowO2			3004-1_Day14_nonBPD	0
		Day 28	3004-1_Day28_nonBPD	F	30.3	1490	7	E	EL	36	1	Cesarean	FALSE	TRUE	27.9536	Secondary	FALSE	FALSE	FALSE	3	FALSE	FALSE	FALSE	FALSE	FALSE	FALSE	0.147262	0.315239	0.042065	0.017785	0.330317	0.147332	1e-06	yes	yes	nonBPD_O2	nonBPD-LowO2			3004-1_Day28_nonBPD	0
3005-1	nonBPD	Day 0 (Cord)	3005-1_Cord_nonBPD	F	33.8	1400	0	E	EL	31	0	Cesarean	TRUE	FALSE	24.3898	Higher	FALSE	FALSE	FALSE	1	FALSE	TRUE	TRUE	FALSE	FALSE	FALSE	0.14574	0.217068	0.067848	0.030708	0.262067	0.052058	0.224512	yes	no	nonBPD_noO2	nonBPD_noO2	3005-1	0	3005-1_Cord_nonBPD	0
		Day 14	3005-1_Day14_nonBPD	F	33.8	1400	0	E	EL	31	0	Cesarean	TRUE	FALSE	24.3898	Higher	FALSE	FALSE	FALSE	2	FALSE	TRUE	TRUE	FALSE	FALSE	FALSE	0.116993	0.334361	0.103024	0.061862	0.235912	0.147848	1e-06	yes	no	nonBPD_noO2	nonBPD_noO2			3005-1_Day14_nonBPD	0
		Day 28	3005-1_Day28_nonBPD	F	33.8	1400	0	E	EL	31	0	Cesarean	TRUE	FALSE	24.3898	Higher	FALSE	FALSE	FALSE	3	FALSE	TRUE	TRUE	FALSE	FALSE	FALSE	0.264797	0.249065	0.062607	0.030343	0.209819	0.18337	1e-06	yes	no	nonBPD_noO2	nonBPD_noO2			3005-1_Day28_nonBPD	0
3006-1	nonBPD	Day 0 (Cord)	3006-1_Cord_nonBPD	M	31.3	1300	0	E	EL	41	0	Cesarean	TRUE	TRUE	27.454	Higher	FALSE	FALSE	FALSE	0	FALSE	TRUE	FALSE	FALSE	FALSE	FALSE	0.076405	0.206868	0.080616	0.052218	0.483781	0.072356	0.027756	yes	no	nonBPD_noO2	nonBPD_noO2	3006-1	0	3006-1_Cord_nonBPD	0
		Day 14	3006-1_Day14_nonBPD	M	31.3	1300	0	E	EL	41	0	Cesarean	TRUE	TRUE	27.454	Higher	FALSE	FALSE	FALSE	1	FALSE	TRUE	FALSE	FALSE	FALSE	FALSE	0.05025	0.278321	0.098608	0.004674	0.418132	0.150014	1e-06	yes	no	nonBPD_noO2	nonBPD_noO2			3006-1_Day14_nonBPD	0
		Day 28	3006-1_Day28_nonBPD	M	31.3	1300	0	E	EL	41	0	Cesarean	TRUE	TRUE	27.454	Higher	FALSE	FALSE	FALSE	2	FALSE	TRUE	FALSE	FALSE	FALSE	FALSE	0.117486	0.243154	0.094633	0.028474	0.366749	0.149506	1e-06	yes	yes	nonBPD_noO2	nonBPD_noO2			3006-1_Day28_nonBPD	0
3007-1	nonBPD	Day 0 (Cord)	3007-1_Cord_nonBPD	M	30.5	1440	3	E	EL	42	1	Cesarean	TRUE	TRUE	37.8807	Higher	FALSE	FALSE	FALSE	1	FALSE	FALSE	FALSE	FALSE	FALSE	FALSE	0.074467	0.217861	0.030176	0.038449	0.252965	0.083275	0.302807	yes	no	nonBPD_O2	nonBPD-LowO2	3007-1	0	3007-1_Cord_nonBPD	0
		Day 14	3007-1_Day14_nonBPD	M	30.5	1440	3	E	EL	42	1	Cesarean	TRUE	TRUE	37.8807	Higher	FALSE	FALSE	FALSE	2	FALSE	FALSE	FALSE	FALSE	FALSE	FALSE	0.06828	0.331814	0.058406	0.050749	0.383127	0.105808	0.001815	yes	no	nonBPD_O2	nonBPD-LowO2			3007-1_Day14_nonBPD	0
		Day 28	3007-1_Day28_nonBPD	M	30.5	1440	3	E	EL	42	1	Cesarean	TRUE	TRUE	37.8807	Higher	FALSE	FALSE	FALSE	3	FALSE	FALSE	FALSE	FALSE	FALSE	FALSE	0.113743	0.353101	0.063735	0.054041	0.292312	0.123069	1e-06	yes	no	nonBPD_O2	nonBPD-LowO2			3007-1_Day28_nonBPD	0
3008-1	nonBPD	Day 0 (Cord)	3008-1_Cord_nonBPD	M	34.1	1350	1	E	EL	34	0	Cesarean	TRUE	FALSE	45.676	Higher	FALSE	FALSE	FALSE	0	FALSE	TRUE	FALSE	FALSE	FALSE	FALSE	0.002637	0.118561	0.045436	0.001627	0.134338	1e-06	0.697401	yes	yes	nonBPD_O2	nonBPD-LowO2	3008-1	0	3008-1_Cord_nonBPD	0
		Day 14	3008-1_Day14_nonBPD	M	34.1	1350	1	E	EL	34	0	Cesarean	TRUE	FALSE	45.676	Higher	FALSE	FALSE	FALSE	1	FALSE	TRUE	FALSE	FALSE	FALSE	FALSE	0.053526	0.302902	0.128159	0.002618	0.474344	0.038452	1e-06	yes	yes	nonBPD_O2	nonBPD-LowO2			3008-1_Day14_nonBPD	0
		Day 28	3008-1_Day28_nonBPD	M	34.1	1350	1	E	EL	34	0	Cesarean	TRUE	FALSE	45.676	Higher	FALSE	FALSE	FALSE	2	FALSE	TRUE	FALSE	FALSE	FALSE	FALSE	0.126777	0.308571	0.103663	1e-06	0.393663	0.067326	1e-06	yes	yes	nonBPD_O2	nonBPD-LowO2			3008-1_Day28_nonBPD	0
3009-1	nonBPD	Day 0 (Cord)	3009-1_Cord_nonBPD	F	31	1430	0	E	EL	38	0	Cesarean	TRUE	FALSE	52.4924	Higher	FALSE	FALSE	FALSE	0	TRUE	FALSE	FALSE	FALSE	FALSE	FALSE	0.120378	0.360408	0.00245	0.010476	0.34014	0.083343	0.082805	yes	no	nonBPD_noO2	nonBPD_noO2	3009-1	0	3009-1_Cord_nonBPD	0
		Day 14	3009-1_Day14_nonBPD	F	31	1430	0	E	EL	38	0	Cesarean	TRUE	FALSE	52.4924	Higher	FALSE	FALSE	FALSE	1	TRUE	FALSE	FALSE	FALSE	FALSE	FALSE	0.098122	0.357243	0.039807	0.011897	0.409972	0.082959	1e-06	yes	yes	nonBPD_noO2	nonBPD_noO2			3009-1_Day14_nonBPD	0
		Day 28	3009-1_Day28_nonBPD	F	31	1430	0	E	EL	38	0	Cesarean	TRUE	FALSE	52.4924	Higher	FALSE	FALSE	FALSE	2	TRUE	FALSE	FALSE	FALSE	FALSE	FALSE	0.123632	0.367493	0.036244	0.021198	0.356611	0.094822	1e-06	yes	yes	nonBPD_noO2	nonBPD_noO2			3009-1_Day28_nonBPD	0
3009-3	nonBPD	Day 0 (Cord)	3009-3_Cord_nonBPD	F	31	1490	0	E	EL	38	0	Cesarean	TRUE	FALSE	52.4924	Higher	FALSE	FALSE	FALSE	0	TRUE	FALSE	FALSE	FALSE	FALSE	FALSE	0.099782	0.463351	0.053036	0.022966	0.301514	0.058704	0.000646	yes	yes	nonBPD_noO2	nonBPD_noO2	3009-3	0	3009-3_Cord_nonBPD	0
		Day 14	3009-3_Day14_nonBPD	F	31	1490	0	E	EL	38	0	Cesarean	TRUE	FALSE	52.4924	Higher	FALSE	FALSE	FALSE	1	TRUE	FALSE	FALSE	FALSE	FALSE	FALSE	0.066827	0.423482	0.06017	0.003026	0.323593	0.122902	1e-06	yes	yes	nonBPD_noO2	nonBPD_noO2			3009-3_Day14_nonBPD	0
		Day 28	3009-3_Day28_nonBPD	F	31	1490	0	E	EL	38	0	Cesarean	TRUE	FALSE	52.4924	Higher	FALSE	FALSE	FALSE	2	TRUE	FALSE	FALSE	FALSE	FALSE	FALSE	0.1204	0.475476	0.080745	0.037934	0.166451	0.118994	1e-06	yes	no	nonBPD_noO2	nonBPD_noO2			3009-3_Day28_nonBPD	0
3010-1	nonBPD	Day 0 (Cord)	3010-1_Cord_nonBPD	F	32.2	1170	5	E	EL	45	1	Cesarean	TRUE	TRUE	34.2723	Secondary	FALSE	FALSE	FALSE	0	TRUE	FALSE	FALSE	FALSE	FALSE	FALSE	0.11981	0.286127	0.046897	0.134023	0.129894	0.020432	0.262817	yes	yes	nonBPD_O2	nonBPD-LowO2	3010-1	0	3010-1_Cord_nonBPD	0
		Day 14	3010-1_Day14_nonBPD	F	32.2	1170	5	E	EL	45	1	Cesarean	TRUE	TRUE	34.2723	Secondary	FALSE	FALSE	FALSE	1	TRUE	FALSE	FALSE	FALSE	FALSE	FALSE	0.216147	0.343667	0.065311	0.005647	0.285454	0.077639	0.006136	yes	no	nonBPD_O2	nonBPD-LowO2			3010-1_Day14_nonBPD	0
		Day 28	3010-1_Day28_nonBPD	F	32.2	1170	5	E	EL	45	1	Cesarean	TRUE	TRUE	34.2723	Secondary	FALSE	FALSE	FALSE	2	TRUE	FALSE	FALSE	FALSE	FALSE	FALSE	0.130973	0.329593	0.069646	0.06511	0.315276	0.089402	1e-06	yes	yes	nonBPD_O2	nonBPD-LowO2			3010-1_Day28_nonBPD	0
3010-2	nonBPD	Day 0 (Cord)	3010-2_Cord_nonBPD	F	32.2	1360	0	E	EL	45	1	Cesarean	TRUE	TRUE	34.2723	Secondary	FALSE	FALSE	na	0	TRUE	FALSE	FALSE	FALSE	FALSE	FALSE	0.088707	0.285712	0.058553	0.143435	0.15801	0.026061	0.239521	yes	yes	nonBPD_noO2	nonBPD_noO2	3010-2	0	3010-2_Cord_nonBPD	0
		Day 14	3010-2_Day14_nonBPD	F	32.2	1360	0	E	EL	45	1	Cesarean	TRUE	TRUE	34.2723	Secondary	FALSE	FALSE	na	1	TRUE	FALSE	FALSE	FALSE	FALSE	FALSE	0.131889	0.368247	0.056223	0.044352	0.297541	0.093944	0.007804	yes	yes	nonBPD_noO2	nonBPD_noO2			3010-2_Day14_nonBPD	0
		Day 28	3010-2_Day28_nonBPD	F	32.2	1360	0	E	EL	45	1	Cesarean	TRUE	TRUE	34.2723	Secondary	FALSE	FALSE	na	2	TRUE	FALSE	FALSE	FALSE	FALSE	FALSE	0.065878	0.368662	0.043936	0.018421	0.359652	0.131445	0.012005	yes	yes	nonBPD_noO2	nonBPD_noO2			3010-2_Day28_nonBPD	0
3011-1	nonBPD	Day 0 (Cord)	3011-1_Cord_nonBPD	F	29.5	890	29	E	EL	40	0	Cesarean	TRUE	TRUE	24.2463	Higher	FALSE	FALSE	FALSE	0	TRUE	TRUE	FALSE	FALSE	FALSE	FALSE	0.080258	0.238542	1e-06	0.09077	0.366009	0.127337	0.097084	yes	no	nonBPD_O2	nonBPD-HighO2	3011-1	0	3011-1_Cord_nonBPD	0
		Day 14	3011-1_Day14_nonBPD	F	29.5	890	29	E	EL	40	0	Cesarean	TRUE	TRUE	24.2463	Higher	FALSE	FALSE	FALSE	1	TRUE	TRUE	FALSE	FALSE	FALSE	FALSE	0.020213	0.245457	1e-06	0.029335	0.618733	0.086262	1e-06	yes	no	nonBPD_O2	nonBPD-HighO2			3011-1_Day14_nonBPD	0
		Day 28	3011-1_Day28_nonBPD	F	29.5	890	29	E	EL	40	0	Cesarean	TRUE	TRUE	24.2463	Higher	FALSE	FALSE	FALSE	2	TRUE	TRUE	FALSE	FALSE	FALSE	FALSE	0.083819	0.276147	1e-06	0.036917	0.475626	0.127492	1e-06	yes	yes	nonBPD_O2	nonBPD-HighO2			3011-1_Day28_nonBPD	0
3011-2	nonBPD	Day 0 (Cord)	3011-2_Cord_nonBPD	F	29.5	730	2	E	EL	40	0	Cesarean	TRUE	TRUE	24.2463	Higher	FALSE	FALSE	FALSE	0	TRUE	TRUE	FALSE	FALSE	FALSE	FALSE	0.056791	0.175346	0.036476	0.138706	0.266548	0.06419	0.261942	yes	yes	nonBPD_O2	nonBPD-LowO2	3011-2	1	3011-2_Cord_nonBPD	0
		Day 14	3011-2_Day14_nonBPD	F	29.5	730	2	E	EL	40	0	Cesarean	TRUE	TRUE	24.2463	Higher	FALSE	FALSE	FALSE	1	TRUE	TRUE	FALSE	FALSE	FALSE	FALSE	0.016032	0.326053	0.120333	0.019078	0.387699	0.130806	1e-06	yes	no	nonBPD_O2	nonBPD-LowO2			3011-2_Day14_nonBPD	0
		Day 28	3011-2_Day28_nonBPD	F	29.5	730	2	E	EL	40	0	Cesarean	TRUE	TRUE	24.2463	Higher	FALSE	FALSE	FALSE	2	TRUE	TRUE	FALSE	FALSE	FALSE	FALSE	0.063563	0.304582	0.060115	0.024657	0.414907	0.127228	0.004947	yes	yes	nonBPD_O2	nonBPD-LowO2			3011-2_Day28_nonBPD	1	3
3014-1	nonBPD	Day 0 (Cord)	3014-1_Cord_nonBPD	F	32.8	1350	0	E	EL	29	0	Cesarean	TRUE	TRUE	24.4773	Higher	FALSE	FALSE	FALSE	0	FALSE	FALSE	FALSE	FALSE	FALSE	FALSE	0.091248	0.28987	0.012571	0.010812	0.40764	0.020862	0.166997	yes	no	nonBPD_noO2	nonBPD_noO2	3014-1	1	3014-1_Cord_nonBPD	0
		Day 14	3014-1_Day14_nonBPD	F	32.8	1350	0	E	EL	29	0	Cesarean	TRUE	TRUE	24.4773	Higher	FALSE	FALSE	FALSE	1	FALSE	FALSE	FALSE	FALSE	FALSE	FALSE	0.07926	0.410324	0.044753	0.00262	0.358333	0.104709	1e-06	yes	no	nonBPD_noO2	nonBPD_noO2			3014-1_Day14_nonBPD	1	2
3015-1	nonBPD	Day 0 (Cord)	3015-1_Cord_nonBPD	F	31	1400	6	E	EL	43	1	Cesarean	TRUE	TRUE	24.1029	Higher	FALSE	FALSE	FALSE	0	FALSE	TRUE	FALSE	FALSE	FALSE	FALSE	0.082222	0.227427	1e-06	0.023198	0.392563	0.06634	0.208249	yes	yes	nonBPD_O2	nonBPD-LowO2	3015-1	1	3015-1_Cord_nonBPD	0
		Day 14	3015-1_Day14_nonBPD	F	31	1400	6	E	EL	43	1	Cesarean	TRUE	TRUE	24.1029	Higher	FALSE	FALSE	FALSE	1	FALSE	TRUE	FALSE	FALSE	FALSE	FALSE	0.058056	0.360558	0.01488	0.122546	0.34164	0.102319	1e-06	yes	yes	nonBPD_O2	nonBPD-LowO2			3015-1_Day14_nonBPD	0
		Day 28	3015-1_Day28_nonBPD	F	31	1400	6	E	EL	43	1	Cesarean	TRUE	TRUE	24.1029	Higher	FALSE	FALSE	FALSE	2	FALSE	TRUE	FALSE	FALSE	FALSE	FALSE	na	na	na	na	na	na	na	no	yes	nonBPD_O2	nonBPD-LowO2			3015-1_Day28_nonBPD	1	2,3
3016-1	nonBPD	Day 0 (Cord)	3016-1_Cord_nonBPD	M	31.2	1470	0	E	EL	30	1	Cesarean	TRUE	TRUE	18.8345	Higher	FALSE	FALSE	FALSE	0	FALSE	FALSE	FALSE	FALSE	FALSE	FALSE	0.025067	0.350621	0.110837	0.009024	0.225797	1e-06	0.278655	yes	yes	nonBPD_noO2	nonBPD_noO2	3016-1	0	3016-1_Cord_nonBPD	0
		Day 14	3016-1_Day14_nonBPD	M	31.2	1470	0	E	EL	30	1	Cesarean	TRUE	TRUE	18.8345	Higher	FALSE	FALSE	FALSE	1	FALSE	FALSE	FALSE	FALSE	FALSE	FALSE	0.047143	0.382046	0.118114	0.01211	0.3772	0.063387	1e-06	yes	no	nonBPD_noO2	nonBPD_noO2			3016-1_Day14_nonBPD	0
		Day 28	3016-1_Day28_nonBPD	M	31.2	1470	0	E	EL	30	1	Cesarean	TRUE	TRUE	18.8345	Higher	FALSE	FALSE	FALSE	2	FALSE	FALSE	FALSE	FALSE	FALSE	FALSE	0.101665	0.26671	0.072607	0.062225	0.361626	0.135166	1e-06	yes	yes	nonBPD_noO2	nonBPD_noO2			3016-1_Day28_nonBPD	0
3018-1	nonBPD	Day 0 (Cord)	3018-1_Cord_nonBPD	M	32.8	1440	0	E	EL	41	0	Cesarean	TRUE	FALSE	68.5854	Higher	FALSE	FALSE	FALSE	1	FALSE	TRUE	FALSE	FALSE	FALSE	FALSE	0.081094	0.2135	0.0205	0.053893	0.577339	0.049828	0.003846	yes	yes	nonBPD_noO2	nonBPD_noO2	3018-1	0	3018-1_Cord_nonBPD	0
		Day 14	3018-1_Day14_nonBPD	M	32.8	1440	0	E	EL	41	0	Cesarean	TRUE	FALSE	68.5854	Higher	FALSE	FALSE	FALSE	2	FALSE	TRUE	FALSE	FALSE	FALSE	FALSE	0.048781	0.388512	0.075426	0.037023	0.349317	0.100941	1e-06	yes	no	nonBPD_noO2	nonBPD_noO2			3018-1_Day14_nonBPD	0
		Day 28	3018-1_Day28_nonBPD	M	32.8	1440	0	E	EL	41	0	Cesarean	TRUE	FALSE	68.5854	Higher	FALSE	FALSE	FALSE	3	FALSE	TRUE	FALSE	FALSE	FALSE	FALSE	na	na	na	na	na	na	na	no	yes	nonBPD_noO2	nonBPD_noO2			3018-1_Day28_nonBPD	0
3019-1	nonBPD	Day 0 (Cord)	3019-1_Cord_nonBPD	F	30	1470	0	E	EL	33	0	na	TRUE	FALSE	41.5976	Higher	na	FALSE	FALSE	0	TRUE	na	na	na	na	na	0.077132	0.262488	0.124277	0.026276	0.293487	0.092894	0.123446	yes	yes	nonBPD_noO2	nonBPD_noO2	3019-1	0	3019-1_Cord_nonBPD	0
		Day 14	3019-1_Day14_nonBPD	F	30	1470	0	E	EL	33	0	na	TRUE	FALSE	41.5976	Higher	na	FALSE	FALSE	1	TRUE	na	na	na	na	na	0.023922	0.1894	0.085232	1e-06	0.60509	0.096356	1e-06	yes	yes	nonBPD_noO2	nonBPD_noO2			3019-1_Day14_nonBPD	0
		Day 28	3019-1_Day28_nonBPD	F	30	1470	0	E	EL	33	0	na	TRUE	FALSE	41.5976	Higher	na	FALSE	FALSE	2	TRUE	na	na	na	na	na	na	na	na	na	na	na	na	no	no	nonBPD_noO2	nonBPD_noO2			3019-1_Day28_nonBPD	0
4002-1	nonBPD	Day 0 (Cord)	4002-1_Cord_nonBPD	M	29	1080	37	O	B	27	0	na	FALSE	TRUE	23.5651	Secondary	FALSE	FALSE	FALSE	0	FALSE	TRUE	FALSE	FALSE	FALSE	TRUE	0.04823	0.198539	0.033214	0.020086	0.244164	0.027222	0.428545	yes	yes	nonBPD_O2	nonBPD-HighO2	4002-1	1	4002-1_Cord_nonBPD	0
		Day 14	4002-1_Day14_nonBPD	M	29	1080	37	O	B	27	0	na	FALSE	TRUE	23.5651	Secondary	FALSE	FALSE	FALSE	1	FALSE	TRUE	FALSE	FALSE	FALSE	TRUE	0.038321	0.214416	0.04999	0.022892	0.495547	0.178834	1e-06	yes	yes	nonBPD_O2	nonBPD-HighO2			4002-1_Day14_nonBPD	0
		Day 28	4002-1_Day28_nonBPD	M	29	1080	37	O	B	27	0	na	FALSE	TRUE	23.5651	Secondary	FALSE	FALSE	FALSE	2	FALSE	TRUE	FALSE	FALSE	FALSE	TRUE	0.134618	0.295907	0.093625	0.019636	0.295135	0.161079	1e-06	yes	yes	nonBPD_O2	nonBPD-HighO2			4002-1_Day28_nonBPD	1	3
4003-1	nonBPD	Day 0 (Cord)	4003-1_Cord_nonBPD	F	30	1420	10	E	CR	35	0	Cesarean	TRUE	FALSE	na	Primary	FALSE	FALSE	FALSE	0	FALSE	FALSE	FALSE	FALSE	FALSE	TRUE	0.111824	0.386793	0.043733	0.042127	0.249512	0.053647	0.112362	yes	no	nonBPD_O2	nonBPD-LowO2	4003-1	1	4003-1_Cord_nonBPD	1	1
4003-2	nonBPD	Day 0 (Cord)	4003-2_Cord_nonBPD	F	30	1400	10	E	CR	35	0	Cesarean	TRUE	FALSE	na	Primary	FALSE	FALSE	FALSE	0	FALSE	FALSE	FALSE	FALSE	FALSE	TRUE	0.099228	0.310268	0.054886	0.096147	0.169856	0.049799	0.219815	yes	no	nonBPD_O2	nonBPD-LowO2	4003-2	0	4003-2_Cord_nonBPD	0
4006-1	nonBPD	Day 0 (Cord)	4006-1_Cord_nonBPD	M	32	1330	4	E	CR	33	1	Cesarean	TRUE	FALSE	46.5544	Higher	FALSE	FALSE	FALSE	0	TRUE	TRUE	FALSE	FALSE	FALSE	FALSE	0.063292	0.202845	1e-06	0.123698	0.468949	0.006564	0.134652	yes	no	nonBPD_O2	nonBPD-LowO2	4006-1	0	4006-1_Cord_nonBPD	0
		Day 14	4006-1_Day14_nonBPD	M	32	1330	4	E	CR	33	1	Cesarean	TRUE	FALSE	46.5544	Higher	FALSE	FALSE	FALSE	1	TRUE	TRUE	FALSE	FALSE	FALSE	FALSE	0.065031	0.352571	0.03963	0.033736	0.411738	0.097295	1e-06	yes	no	nonBPD_O2	nonBPD-LowO2			4006-1_Day14_nonBPD	0
		Day 28	4006-1_Day28_nonBPD	M	32	1330	4	E	CR	33	1	Cesarean	TRUE	FALSE	46.5544	Higher	FALSE	FALSE	FALSE	2	TRUE	TRUE	FALSE	FALSE	FALSE	FALSE	0.169718	0.423004	0.074338	0.11702	0.155113	0.060807	1e-06	yes	no	nonBPD_O2	nonBPD-LowO2			4006-1_Day28_nonBPD	0
4006-2	nonBPD	Day 0 (Cord)	4006-2_Cord_nonBPD	F	32	1300	3	E	CR	33	1	Cesarean	TRUE	FALSE	46.5544	Higher	FALSE	FALSE	FALSE	0	TRUE	TRUE	FALSE	FALSE	FALSE	FALSE	0.128402	0.219353	0.022801	0.051787	0.423068	0.069842	0.084748	yes	no	nonBPD_O2	nonBPD-LowO2	4006-2	1	4006-2_Cord_nonBPD	0
		Day 14	4006-2_Day14_nonBPD	F	32	1300	3	E	CR	33	1	Cesarean	TRUE	FALSE	46.5544	Higher	FALSE	FALSE	FALSE	1	TRUE	TRUE	FALSE	FALSE	FALSE	FALSE	0.070131	0.382836	0.04987	0.022489	0.400474	0.0742	1e-06	yes	no	nonBPD_O2	nonBPD-LowO2			4006-2_Day14_nonBPD	0
		Day 28	4006-2_Day28_nonBPD	F	32	1300	3	E	CR	33	1	Cesarean	TRUE	FALSE	46.5544	Higher	FALSE	FALSE	FALSE	2	TRUE	TRUE	FALSE	FALSE	FALSE	FALSE	0.182964	0.414057	0.091169	0.099474	0.200609	0.011727	1e-06	yes	no	nonBPD_O2	nonBPD-LowO2			4006-2_Day28_nonBPD	1	3
4007-1	nonBPD	Day 0 (Cord)	4007-1_Cord_nonBPD	M	31.5	1350	0	E	CR	35	0	Vaginal	TRUE	FALSE	32.2208	Secondary	FALSE	FALSE	FALSE	1	FALSE	TRUE	FALSE	FALSE	FALSE	FALSE	0.021311	0.128912	0.019577	0.019931	0.486734	0.051527	0.272008	yes	yes	nonBPD_noO2	nonBPD_noO2	4007-1	1	4007-1_Cord_nonBPD	0
		Day 14	4007-1_Day14_nonBPD	M	31.5	1350	0	E	CR	35	0	Vaginal	TRUE	FALSE	32.2208	Secondary	FALSE	FALSE	FALSE	2	FALSE	TRUE	FALSE	FALSE	FALSE	FALSE	0.035529	0.296117	0.057634	1e-06	0.484341	0.126378	1e-06	yes	yes	nonBPD_noO2	nonBPD_noO2			4007-1_Day14_nonBPD	1	3
4008-1	nonBPD	Day 0 (Cord)	4008-1_Cord_nonBPD	M	30.3	1300	0	E	CR	33	0	Cesarean	TRUE	TRUE	35.1082	Higher	FALSE	FALSE	FALSE	1	FALSE	TRUE	FALSE	FALSE	FALSE	FALSE	0.015506	0.155581	0.06536	0.083916	0.236035	1e-06	0.443602	yes	no	nonBPD_noO2	nonBPD_noO2	4008-1	0	4008-1_Cord_nonBPD	0
		Day 14	4008-1_Day14_nonBPD	M	30.3	1300	0	E	CR	33	0	Cesarean	TRUE	TRUE	35.1082	Higher	FALSE	FALSE	FALSE	2	FALSE	TRUE	FALSE	FALSE	FALSE	FALSE	0.023552	0.305251	0.094892	0.015297	0.482678	0.078331	1e-06	yes	yes	nonBPD_noO2	nonBPD_noO2			4008-1_Day14_nonBPD	0
4009-1	nonBPD	Day 0 (Cord)	4009-1_Cord_nonBPD	M	30	980	15	E	CR	34	0	Cesarean	TRUE	TRUE	29.627	Secondary	FALSE	FALSE	FALSE	1	FALSE	TRUE	FALSE	FALSE	FALSE	FALSE	0.001884	0.084798	0.024109	0.037639	0.058944	0.018603	0.774022	yes	yes	nonBPD_O2	nonBPD-HighO2	4009-1	1	4009-1_Cord_nonBPD	0
		Day 14	4009-1_Day14_nonBPD	M	30	980	15	E	CR	34	0	Cesarean	TRUE	TRUE	29.627	Secondary	FALSE	FALSE	FALSE	2	FALSE	TRUE	FALSE	FALSE	FALSE	FALSE	0.027313	0.196503	0.053331	0.017542	0.615764	0.089548	1e-06	yes	yes	nonBPD_O2	nonBPD-HighO2			4009-1_Day14_nonBPD	1	3
		Day 28	4009-1_Day28_nonBPD	M	30	980	15	E	CR	34	0	Cesarean	TRUE	TRUE	29.627	Secondary	FALSE	FALSE	FALSE	3	FALSE	TRUE	FALSE	FALSE	FALSE	FALSE	0.122159	0.331865	0.11665	0.060435	0.23749	0.131402	1e-06	yes	yes	nonBPD_O2	nonBPD-HighO2			4009-1_Day28_nonBPD	0
4010-1	nonBPD	Day 0 (Cord)	4010-1_Cord_nonBPD	M	30	1300	35	E	EL	38	0	Cesarean	TRUE	FALSE	47.7255	Higher	FALSE	FALSE	FALSE	0	FALSE	TRUE	FALSE	FALSE	FALSE	FALSE	0.065081	0.246411	0.099999	0.009063	0.142814	0.010279	0.426353	yes	yes	nonBPD_O2	nonBPD-HighO2	4010-1	1	4010-1_Cord_nonBPD	1	3
		Day 14	4010-1_Day14_nonBPD	M	30	1300	35	E	EL	38	0	Cesarean	TRUE	FALSE	47.7255	Higher	FALSE	FALSE	FALSE	1	FALSE	TRUE	FALSE	FALSE	FALSE	FALSE	0.122622	0.273394	0.024234	0.016386	0.4097	0.130512	0.023152	yes	yes	nonBPD_O2	nonBPD-HighO2			4010-1_Day14_nonBPD	1	3
		Day 28	4010-1_Day28_nonBPD	M	30	1300	35	E	EL	38	0	Cesarean	TRUE	FALSE	47.7255	Higher	FALSE	FALSE	FALSE	2	FALSE	TRUE	FALSE	FALSE	FALSE	FALSE	na	na	na	na	na	na	na	yes	yes	nonBPD_O2	nonBPD-HighO2			4010-1_Day28_nonBPD	1	1
4010-2	nonBPD	Day 0 (Cord)	4010-2_Cord_nonBPD	F	30	750	20	E	EL	38	0	Cesarean	TRUE	FALSE	47.7255	Higher	FALSE	FALSE	FALSE	0	FALSE	TRUE	FALSE	FALSE	FALSE	FALSE	0.144531	0.447821	0.081543	0.022921	0.207659	0.030111	0.065414	yes	yes	nonBPD_O2	nonBPD-HighO2	4010-2	1	4010-2_Cord_nonBPD	1	3
		Day 14	4010-2_Day14_nonBPD	F	30	750	20	E	EL	38	0	Cesarean	TRUE	FALSE	47.7255	Higher	FALSE	FALSE	FALSE	1	FALSE	TRUE	FALSE	FALSE	FALSE	FALSE	na	na	na	na	na	na	na	no	yes	nonBPD_O2	nonBPD-HighO2			4010-2_Day14_nonBPD	1	3
		Day 28	4010-2_Day28_nonBPD	F	30	750	20	E	EL	38	0	Cesarean	TRUE	FALSE	47.7255	Higher	FALSE	FALSE	FALSE	2	FALSE	TRUE	FALSE	FALSE	FALSE	FALSE	0.102893	0.277461	0.047049	0.054043	0.37962	0.123044	0.015889	no	yes	nonBPD_O2	nonBPD-HighO2			4010-2_Day28_nonBPD	0
4011-1	nonBPD	Day 0 (Cord)	4011-1_Cord_nonBPD	M	28	970	15	E	CR	39	0	Cesarean	TRUE	FALSE	23.5651	Primary	FALSE	FALSE	FALSE	1	FALSE	TRUE	TRUE	FALSE	FALSE	FALSE	0.006741	0.132258	0.021439	0.007167	0.067026	0.000334	0.765035	yes	yes	nonBPD_O2	nonBPD-HighO2	4011-1	1	4011-1_Cord_nonBPD	1	3
		Day 14	4011-1_Day14_nonBPD	M	28	970	15	E	CR	39	0	Cesarean	TRUE	FALSE	23.5651	Primary	FALSE	FALSE	FALSE	2	FALSE	TRUE	TRUE	FALSE	FALSE	FALSE	0.028231	0.194661	0.041348	0.035055	0.636501	0.064204	1e-06	yes	yes	nonBPD_O2	nonBPD-HighO2			4011-1_Day14_nonBPD	1	3
		Day 28	4011-1_Day28_nonBPD	M	28	970	15	E	CR	39	0	Cesarean	TRUE	FALSE	23.5651	Primary	FALSE	FALSE	FALSE	3	FALSE	TRUE	TRUE	FALSE	FALSE	FALSE	na	na	na	na	na	na	na	no	yes	nonBPD_O2	nonBPD-HighO2			4011-1_Day28_nonBPD	1	3
4012-1	nonBPD	Day 0 (Cord)	4012-1_Cord_nonBPD	F	27.1	1040	22	E	EL	36	0	Cesarean	TRUE	FALSE	29.8638	Secondary	FALSE	TRUE	FALSE	2	FALSE	TRUE	TRUE	FALSE	FALSE	TRUE	0.032391	0.06341	0.014137	0.040608	0.558316	0.099856	0.191281	yes	yes	nonBPD_O2	nonBPD-HighO2	4012-1	1	4012-1_Cord_nonBPD	1	3
		Day 14	4012-1_Day14_nonBPD	F	27.1	1040	22	E	EL	36	0	Cesarean	TRUE	FALSE	29.8638	Secondary	FALSE	TRUE	FALSE	3	FALSE	TRUE	TRUE	FALSE	FALSE	TRUE	0.111721	0.267341	0.058144	0.019163	0.405949	0.137682	1e-06	yes	yes	nonBPD_O2	nonBPD-HighO2			4012-1_Day14_nonBPD	1	3
		Day 28	4012-1_Day28_nonBPD	F	27.1	1040	22	E	EL	36	0	Cesarean	TRUE	FALSE	29.8638	Secondary	FALSE	TRUE	FALSE	4	FALSE	TRUE	TRUE	FALSE	FALSE	TRUE	0.144486	0.330115	0.047905	0.049033	0.320392	0.108069	1e-06	yes	yes	nonBPD_O2	nonBPD-HighO2			4012-1_Day28_nonBPD	1	3
4013-1	nonBPD	Day 0 (Cord)	4013-1_Cord_nonBPD	F	32	1150	0	E	CR	39	0	Cesarean	TRUE	FALSE	34.1871	Secondary	FALSE	FALSE	FALSE	0	FALSE	TRUE	TRUE	FALSE	FALSE	FALSE	1e-06	0.041769	0.00303	1e-06	0.033925	0.009766	0.91151	yes	yes	nonBPD_noO2	nonBPD_noO2	4013-1	1	4013-1_Cord_nonBPD	0
		Day 14	4013-1_Day14_nonBPD	F	32	1150	0	E	CR	39	0	Cesarean	TRUE	FALSE	34.1871	Secondary	FALSE	FALSE	FALSE	1	FALSE	TRUE	TRUE	FALSE	FALSE	FALSE	0.006534	0.390999	0.099861	0.039341	0.351795	0.11147	1e-06	yes	yes	nonBPD_noO2	nonBPD_noO2			4013-1_Day14_nonBPD	1	3
		Day 28	4013-1_Day28_nonBPD	F	32	1150	0	E	CR	39	0	Cesarean	TRUE	FALSE	34.1871	Secondary	FALSE	FALSE	FALSE	2	FALSE	TRUE	TRUE	FALSE	FALSE	FALSE	0.06435	0.306193	0.050572	0.009936	0.433775	0.135174	1e-06	yes	yes	nonBPD_noO2	nonBPD_noO2			4013-1_Day28_nonBPD	1	3
4014-1	nonBPD	Day 0 (Cord)	4014-1_Cord_nonBPD	F	29	1250	20	E	EL	29	0	Vaginal	TRUE	FALSE	43.2449	Higher	FALSE	TRUE	FALSE	0	FALSE	FALSE	TRUE	FALSE	FALSE	FALSE	0.089261	0.327394	0.040181	0.141783	0.241144	1e-06	0.160236	yes	yes	nonBPD_O2	nonBPD-HighO2	4014-1	0	4014-1_Cord_nonBPD	0
		Day 14	4014-1_Day14_nonBPD	F	29	1250	20	E	EL	29	0	Vaginal	TRUE	FALSE	43.2449	Higher	FALSE	TRUE	FALSE	1	FALSE	FALSE	TRUE	FALSE	FALSE	FALSE	0.037029	0.063378	0.002472	0.031417	0.82117	0.014328	0.030206	yes	yes	nonBPD_O2	nonBPD-HighO2			4014-1_Day14_nonBPD	0
4015-1	nonBPD	Day 0 (Cord)	4015-1_Cord_nonBPD	F	28.2	780	22	E	CR	30	0	Cesarean	TRUE	FALSE	32.3126	Primary	FALSE	FALSE	FALSE	0	FALSE	TRUE	TRUE	FALSE	FALSE	FALSE	0.024586	0.108682	0.013724	0.003173	0.246777	0.028466	0.574591	yes	yes	nonBPD_O2	nonBPD-HighO2	4015-1	0	4015-1_Cord_nonBPD	0
		Day 14	4015-1_Day14_nonBPD	F	28.2	780	22	E	CR	30	0	Cesarean	TRUE	FALSE	32.3126	Primary	FALSE	FALSE	FALSE	1	FALSE	TRUE	TRUE	FALSE	FALSE	FALSE	0.044177	0.326562	0.063315	0.114406	0.388529	0.063011	1e-06	yes	yes	nonBPD_O2	nonBPD-HighO2			4015-1_Day14_nonBPD	0
		Day 28	4015-1_Day28_nonBPD	F	28.2	780	22	E	CR	30	0	Cesarean	TRUE	FALSE	32.3126	Primary	FALSE	FALSE	FALSE	2	FALSE	TRUE	TRUE	FALSE	FALSE	FALSE	na	na	na	na	na	na	na	no	yes	nonBPD_O2	nonBPD-HighO2			4015-1_Day28_nonBPD	0
O2=oxgen. NICU=newbornl intensive care unit. GA=gestational age. BW=birth weight. IUGR= intrauterine growth restriction. BMI= body mass index. Mean ± S.E.M. presented
*, EL= European-Latin; EO= European-other; CR= Criollos; JW= Jewish; AM= Arab-Middle Eastern; B=African Caribbean; AS=Asian; UNK=unknown or refused. †, self reported. 0=non smoker; 1= current or former smoker. ‡, Higher/Secondary/Primary/NA. y=yes, n=no, na=not available. **Any Infection during NICU stay. ***Infection recorded at birth, day 14, or day 28
**** Type of Infection: 1=Pneumonia; 2=Necrotizing enterocolitis; 3=Sepsis
																																					Infection (Any)	No Infection	NA	Row total
																																				BPD	8	6	1	15
																																				No BPD	20	73	1	94
																																				Fisher Exact
																																				p-value = 0.0055

## Sheet: Table S2   12 Cell Type Model
Table S2.	Result of 12-cell methylation-based cell-type model, comparing BPD infants with NonBPD Any O2 infants.
Day14	p	p.adj*	BPD Cell Type (%)	NonBPD Any O2 Cell Type (%)	Difference (Increase or decrease) (%)		Day28	p	p.adj	BPD Cell Type (%)	NonBPD Any O2 Cell Type (%)	Difference (Increase or decrease) (%)
Basophils	4.48e-05	0.009382	10.07	2.65	7.42		Basophils	1.72e-05	0.000159	5.43	1.32	4.11
B memory	1.67e-06	0.000866	2.81	1.7	1.11		B memory	5.07e-05	0.007741	1.77	0.96	0.81
B naïve	0.013804	0.061391	6.27	9.16	-2.9		B naïve	0.001464	0.104721	10.18	14.6	-4.42
CD4 memory	0.01275	0.530646	0.55	0.12	0.43		CD4 memory	0.962096	0.269597	0.11	0.1	0.01
CD4 naïve	2.59e-07	0.000883	10.63	24.32	-13.69		CD4 naïve	1.27e-07	0.000389	14.38	26.06	-11.68
CD8 memory	0.130234	0.403202	0.03	0.01	0.02		CD8 memory	0.4765	0.263321	0.63	0.29	0.33
CD8 naïve	0.000309	0.035525	2.66	7.86	-5.2		CD8 naïve	0.006277	0.142008	6.25	9.65	-3.4
Eosinophils	0.233731	0.163355	3.66	4.96	-1.3		Eosinophils	0.500704	0.263804	5.8	6.71	-0.91
Monocytes	0.021228	0.209626	16.12	13.03	3.09		Monocytes	0.002566	0.081773	16.57	13.28	3.29
Neutrophils	0.004167	0.061941	42.9	31.01	11.89		Neutrophils	9.28e-06	0.001981	32.71	21.09	11.62
Natural Killer	0.022772	0.15907	2.09	3.86	-1.77		Natural Killer	0.591579	0.353747	4.27	4.77	-0.5
Tregs	0.001582	0.029344	2.22	1.32	0.9		Tregs	0.005484	0.116192	1.92	1.18	0.74
Neutrophil -Lymphocyte Ratio (NLR)	4.53e-06	0.00283	2.42	0.99	1.44		Neutrophil -Lymphocyte Ratio (NLR)	1.02e-07	9.44e-05	1.24	0.54	0.69
* Yellow highlight marks adjusted p-values less than p=0.05; adjusted for gestational age, birthweight, and sex

## Sheet: Table S3-Cord DEGs
Table S3. Differentially expressed genes (1,685 genes at p < 0.05) in cord blood of preterm infants who developed bronchopulmonary dysplasia (BPD)
Gene symbol	Entrez Gene Name	Fold change (BPD vs. nonBPD)	P-value (BPD vs. nonBPD)	FDR step up (BPD vs. nonBPD)	Ratio (BPD vs. nonBPD)	Log2(Ratio) (BPD vs. nonBPD)	LSMean(BPD)	LSMean(nonBPD)
PAPPA2	pappalysin 2, pregnancy associated plasm protein-A2	>1000	5.09423e-38	1.03698e-33	>1000	19.9316	>10000	16.1488
BORA	BORA aurora kinase A activator	1.96238	3.70838e-06	0.0281578	1.96238	0.972605	64.6386	32.9389
B4GALT5	beta-1,4-galactosyltransferase 5	1.91633	4.1498e-06	0.0281578	1.91633	0.938348	445.114	232.274
TPK1	thiamin pyrophosphokinase 1	-2.32167	6.45881e-06	0.0328689	0.430725	-1.21516	24.9134	57.8405
HBG1	hemoglobin subunit gamma 1	-47.8522	1.42893e-05	0.0581747	0.0208977	-5.58051	6995.75	334762
MMUT	methylmalonyl-CoA mutase	1.67242	1.99773e-05	0.0600486	1.67242	0.741938	128.815	77.0232
RAD51	RAD51 recombinase	3.00015	2.06494e-05	0.0600486	3.00015	1.58504	36.279	12.0924
FST	follistatin	59.4384	2.46401e-05	0.0626967	59.4384	5.89332	10.1136	0.170153
IL18R1	interleukin 18 receptor 1	-3.34917	3.60547e-05	0.0799988	0.298582	-1.7438	23.5792	78.9706
CAPS2*	calcyphosine 2	4.08919	3.92999e-05	0.0799988	4.08919	2.03181	28.8311	7.05056
UBE2R2	ubiquitin conjugating enzyme E2 R2	1.52027	4.46519e-05	0.0826305	1.52027	0.604328	257.224	169.196
PCLO	piccolo presynaptic cytomatrix protein	137.786	5.6319e-05	0.0953037	137.786	7.10628	88.2473	0.640467
KIF20A	kinesin family member 20A	2.33898	6.0864e-05	0.0953037	2.33898	1.22588	58.6108	25.0583
SCFD2	sec1 family domain containing 2	-1.84623	7.04488e-05	0.0990457	0.541646	-0.884579	39.0018	72.0062
ANP32E	acidic nuclear phosphoprotein 32 family member E	1.67201	7.45481e-05	0.0990457	1.67201	0.74158	246.027	147.145
SYNJ1	synaptojanin 1	1.61498	7.78508e-05	0.0990457	1.61498	0.691515	141.781	87.791
KLRG1	killer cell lectin like receptor F1	-2.32224	8.89327e-05	0.106489	0.430619	-1.21551	26.9135	62.4996
LINC01980	long intergenic non-protein coding RNA 1980	136.179	9.77244e-05	0.110515	136.179	7.08936	16.7665	0.123121
CD163	CD163 molecule	-3.54882	0.000154599	0.160477	0.281784	-1.82734	23.0249	81.7112
TENT5B	terminal nucleotidyltransferase 5B	6.33258	0.000171608	0.160477	6.33258	2.66279	16.7512	2.64525
PKMYT1*	protein kinase, membrane associated tyrosine/threonine 1	3.54518	0.000175126	0.160477	3.54518	1.82586	19.389	5.46911
FOSL1	FOS like 1, AP-1 transcription factor subunit	6.50153	0.00017595	0.160477	6.50153	2.70078	14.0819	2.16594
N6AMT1	N-6 adenine-specific DNA methyltransferase 1	-1.78534	0.000181321	0.160477	0.560117	-0.836199	36.5153	65.1922
DHRS3	dehydrogenase/reductase 3	-1.74492	0.000190318	0.161422	0.573092	-0.803161	55.9306	97.5945
UBE2C	ubiquitin conjugating enzyme E2 C	2.36248	0.000213469	0.163307	2.36248	1.2403	51.4907	21.7952
A2M-AS1	A2M antisense RNA 1	-2.8819	0.00022173	0.163307	0.346993	-1.52702	22.8936	65.9773
DLD	dihydrolipoamide dehydrogenase	1.50706	0.000231888	0.163307	1.50706	0.591737	170.882	113.387
FAM177A1	family with sequence similarity 177 member A1	1.90263	0.000239943	0.163307	1.90263	0.927997	89.2788	46.9238
TAF4	TATA-box binding protein associated factor 4	1.6765	0.000244531	0.163307	1.6765	0.745451	104.104	62.0958
AGAP1*	ArfGAP with GTPase domain, ankyrin repeat and PH domain 1	4.3644	0.000250735	0.163307	4.3644	2.12578	29.2618	6.70466
KRT17P8	keratin 17 pseudogene 8	-3.4745	0.000270682	0.163307	0.287811	-1.7968	5.57236	19.3612
GVINP1	GTPase, very large interferon inducible pseudogene 1	-2.01857	0.000277136	0.163307	0.495399	-1.01334	298.157	601.851
RRM2	ribonucleotide reductase regulatory subunit M2	2.19006	0.000283981	0.163307	2.19006	1.13097	156.227	71.3344
WDR86-AS1	WDR86 antisense RNA 1	-3.00748	0.000284429	0.163307	0.332505	-1.58855	4.82637	14.5152
ZNF438*	zinc finger protein 438	1.95515	0.000287757	0.163307	1.95515	0.967282	71.6126	36.6276
SLC46A3	solute carrier family 46 member 3	-1.87805	0.000288812	0.163307	0.532467	-0.909236	24.5666	46.1373
CDCA8	cell division cycle associated 8	2.20574	0.000311142	0.166923	2.20574	1.14127	46.4481	21.0578
SCIRT	stem cell inhibitory RNA transcript	33.2112	0.000317072	0.166923	33.2112	5.0536	15.08	0.454064
LAMB3*	laminin subunit beta 3	3.04205	0.000333183	0.166923	3.04205	1.60504	32.4891	10.68
SUSD4	sushi domain containing 4	-3.03074	0.000341401	0.166923	0.329952	-1.59967	8.29512	25.1404
SLC18A2	solute carrier family 18 member A2	-3.24818	0.000342846	0.166923	0.307865	-1.69963	14.7979	48.0661
ENSG00000227218		3.21828	0.000344409	0.166923	3.21828	1.68629	25.1953	7.82881
GPR84	G protein-coupled receptor 84	5.79044	0.000364951	0.172766	5.79044	2.53367	22.4616	3.87909
B3GALNT1	beta-1,3-N-acetylgalactosaminyltransferase 1 (globoside blood group)	2.33072	0.000388473	0.172844	2.33072	1.22077	37.585	16.1259
SENCR	smooth muscle and endothelial cell enriched migration/differentiation-associated lncRNA	4.74571	0.000396674	0.172844	4.74571	2.24662	11.0157	2.32119
SUOX	sulfite oxidase	2.12944	0.000405058	0.172844	2.12944	1.09047	37.3136	17.5228
HSF5	heat shock transcription factor 5	2.02613	0.000420428	0.172844	2.02613	1.01873	38.3626	18.9339
CHIT1	chitinase 1	2.77772	0.000424866	0.172844	2.77772	1.4739	63.2248	22.7614
OLR1	oxidized low density lipoprotein receptor 1	5.37179	0.000426329	0.172844	5.37179	2.4254	33.2511	6.18995
NCS1	neuronal calcium sensor 1	7.00253	0.000428785	0.172844	7.00253	2.80788	14.1441	2.01986
CSDC2	cold shock domain containing C2	25.9322	0.000441509	0.172844	25.9322	4.69667	10.4502	0.40298
HNRNPM	heterogeneous nuclear ribonucleoprotein M	1.6025	0.000441535	0.172844	1.6025	0.68032	537.502	335.416
CLCN4	chloride voltage-gated channel 4	1.62171	0.000458068	0.174149	1.62171	0.697518	62.2252	38.3701
SH3RF1*	SH3 domain containing ring finger 1	2.77668	0.000468578	0.174149	2.77668	1.47336	22.6458	8.15573
PNLDC1	PARN like, ribonuclease domain containing 1	6.97712	0.000478881	0.174149	6.97712	2.80263	8.9733	1.2861
CTIF	cap binding complex dependent translation initiation factor	2.2349	0.000488715	0.174149	2.2349	1.16021	32.9692	14.752
FAM114A1	family with sequence similarity 114 member A1	3.74314	0.000492887	0.174149	3.74314	1.90425	21.4544	5.73167
KIF18B	kinesin family member 18B	2.25113	0.000510033	0.174149	2.25113	1.17065	67.9192	30.1712
YBX1P2	Y-box binding protein 1 pseudogene 2	3.34837	0.00051321	0.174149	3.34837	1.74346	9.77309	2.91876
ERFE	erythroferrone	-4.22967	0.000525217	0.174149	0.236425	-2.08055	18.6413	78.8467
CCDC62	coiled-coil domain containing 62	3.15456	0.000527403	0.174149	3.15456	1.65744	25.469	8.07372
P2RY2	purinergic receptor P2Y2	3.31058	0.000530419	0.174149	3.31058	1.72708	26.1244	7.89119
GPA33	glycoprotein A33	-2.3265	0.000558065	0.180317	0.42983	-1.21816	27.4306	63.8174
KLRC1	killer cell lectin like receptor C1	-2.07383	0.000567883	0.180433	0.4822	-1.0523	17.9156	37.1538
MYCL	MYCL proto-oncogene, bHLH transcription factor	2.11796	0.000589497	0.180433	2.11796	1.08268	71.2412	33.6367
SLC44A3	solute carrier family 44 member 3	36.2468	0.000593744	0.180433	36.2468	5.17978	10.7703	0.29714
TYSND1	trypsin like peroxisomal matrix peptidase 1	-1.90326	0.000608839	0.180433	0.525415	-0.92847	41.6408	79.2531
ENSG00000286313		4.77028	0.000612184	0.180433	4.77028	2.25408	9.60093	2.01265
E2F8	E2F transcription factor 8	2.6018	0.00062015	0.180433	2.6018	1.37951	24.9221	9.57876
MIR181A1HG	MIR181A1 host gene	-2.18064	0.000625714	0.180433	0.458581	-1.12475	29.753	64.8806
CSH1	chorionic somatomammotropin hormone 1	3330.14	0.000642067	0.180433	3330.14	11.7014	200332	60.1571
ZNF665	zinc finger protein 665	2.47096	0.000645261	0.180433	2.47096	1.30507	25.0127	10.1227
LINC01259	long intergenic non-protein coding RNA 1259	-2.68262	0.000647062	0.180433	0.372771	-1.42364	9.56348	25.6552
TNFSF8	TNF superfamily member 8	-2.13674	0.000694729	0.184874	0.468003	-1.09541	55.3369	118.241
DENND2D	DENN domain containing 2D	-1.85365	0.000696955	0.184874	0.539476	-0.89037	383.187	710.295
TRAV14DV4	T cell receptor alpha variable 14/delta variable 4	-3.24762	0.000711188	0.184874	0.307918	-1.69938	2.00806	6.52142
MIER1	MIER1 transcriptional regulator	1.49939	0.000712164	0.184874	1.49939	0.584371	420.362	280.356
ARMC6	armadillo repeat containing 6	-1.66347	0.000714028	0.184874	0.601153	-0.734195	57.6369	95.8772
CAMP	cathelicidin antimicrobial peptide	3.32718	0.000717482	0.184874	3.32718	1.7343	143.504	43.131
TOX	thymocyte selection associated high mobility group box	-2.12124	0.00075352	0.190232	0.471423	-1.08491	23.3054	49.4364
FBXO44	F-box protein 44	-2.31953	0.000756966	0.190232	0.431123	-1.21383	13.074	30.3255
BIN1	bridging integrator 1	-2.1604	0.000786823	0.195324	0.462878	-1.1113	114.356	247.054
ENSG00000289398		-2.78408	0.000796621	0.195374	0.359185	-1.4772	6.85022	19.0716
CEACAM19	CEA cell adhesion molecule 19	4.07467	0.000810262	0.196353	4.07467	2.02668	9.23141	2.26556
H3-3A-DT	H3-3A divergent transcript	2.58227	0.000851944	0.203395	2.58227	1.36864	13.1675	5.09919
SEC14L6	SEC14 like lipid binding 6	5.98052	0.000859301	0.203395	5.98052	2.58027	12.8356	2.14624
ARHGAP33	Rho GTPase activating protein 33	2.88576	0.000912391	0.213479	2.88576	1.52895	25.7542	8.92458
MAFG	MAF bZIP transcription factor G	1.5153	0.000939238	0.21434	1.5153	0.599599	210.493	138.912
SFMBT2*	Scm like with four mbt domains 2	-1.58875	0.000943843	0.21434	0.629427	-0.667889	100.961	160.402
OXCT1	3-oxoacid CoA-transferase 1	-1.51531	0.00094766	0.21434	0.659933	-0.599609	56.682	85.8905
PXDNL	peroxidasin like	4.53626	0.000965841	0.215273	4.53626	2.1815	19.1214	4.21524
SPON2*	spondin 2	-2.401	0.000974602	0.215273	0.416494	-1.26363	36.7344	88.1992
CIP2A*	cellular inhibitor of PP2A	1.69141	0.000994384	0.215273	1.69141	0.758229	65.1392	38.5117
BTG1P1	BTG anti-proliferation factor 1 pseudogene 1	-2.78066	0.000996171	0.215273	0.359627	-1.47543	5.83058	16.2128
EIF4E	eukaryotic translation initiation factor 4E	1.43012	0.00100466	0.215273	1.43012	0.516138	115.18	80.5385
ZSCAN21	zinc finger and SCAN domain containing 21	1.73596	0.00102377	0.217082	1.73596	0.795735	56.3252	32.4461
FKBP5	FKBP prolyl isomerase 5	-2.25046	0.00104843	0.218133	0.444353	-1.17022	145.335	327.071
ENSG00000278376		2.57387	0.00105021	0.218133	2.57387	1.36394	19.5651	7.60143
TARS3	threonyl-tRNA synthetase 3	-1.63927	0.00106425	0.218133	0.610029	-0.71305	47.4385	77.7644
MAGEH1	MAGE family member H1	-1.92052	0.00107159	0.218133	0.520691	-0.9415	16.2599	31.2276
HP	haptoglobin	4.07786	0.00111299	0.223658	4.07786	2.02781	56.7193	13.9091
GATA6	GATA binding protein 6	22.6296	0.00112071	0.223658	22.6296	4.50014	6.57411	0.290509
SRGAP2B	SLIT-ROBO Rho GTPase activating protein 2B	2.31815	0.00115001	0.225094	2.31815	1.21298	33.8544	14.604
EPHA1	EPH receptor A1	-2.27732	0.00115002	0.225094	0.439113	-1.18734	22.4887	51.2138
GLI3	GLI family zinc finger 3	52.514	0.00118379	0.227501	52.514	5.71463	26.1873	0.498673
ATF3	activating transcription factor 3	8.15664	0.00118467	0.227501	8.15664	3.02797	52.6599	6.45608
ROM1	retinal outer segment membrane protein 1	3.35566	0.001204	0.229052	3.35566	1.74659	9.06755	2.70217
NFKBIL1	NFKB inhibitor like 1	2.10432	0.00121906	0.22977	2.10432	1.07336	33.3616	15.8538
FAIM	Fas apoptotic inhibitory molecule	2.67314	0.00126744	0.233326	2.67314	1.41854	16.0734	6.01293
FSTL3	follistatin like 3	3.81272	0.00129005	0.233326	3.81272	1.93082	42.2544	11.0825
ENSG00000266947		-2.03887	0.00129352	0.233326	0.490467	-1.02777	21.8022	44.452
RPL3P4	ribosomal protein L3 pseudogene 4	-3.10257	0.00129895	0.233326	0.322314	-1.63346	2.36197	7.32817
TTC8	tetratricopeptide repeat domain 8	2.30594	0.00130186	0.233326	2.30594	1.20536	26.3593	11.4311
AVPR1A	arginine vasopressin receptor 1A	4.61723	0.0013067	0.233326	4.61723	2.20703	31.1645	6.7496
WDR41	WD repeat domain 41	1.59903	0.00133876	0.236972	1.59903	0.677201	68.923	43.1029
HES6	hes family bHLH transcription factor 6	-2.56152	0.00135399	0.237602	0.390394	-1.357	25.2171	64.594
HMGN2P5	high mobility group nucleosomal binding domain 2 pseudogene 5	2.18601	0.00138122	0.240308	2.18601	1.1283	14.0867	6.44405
GPRIN3	GPRIN family member 3	-1.8703	0.00141147	0.243491	0.534675	-0.903266	127.648	238.74
PPP3CC	protein phosphatase 3 catalytic subunit gamma	-1.60505	0.0014476	0.247625	0.623033	-0.682619	70.0756	112.475
GIMAP6	GTPase, IMAP family member 6	-1.94702	0.00150095	0.251398	0.513605	-0.961269	262.883	511.839
MAGED2	MAGE family member D2	-1.56189	0.00150239	0.251398	0.64025	-0.643293	154.312	241.018
IRF6	interferon regulatory factor 6	4.56483	0.00151812	0.251398	4.56483	2.19056	39.0627	8.55732
PHKA1	phosphorylase kinase regulatory subunit alpha 1	6.74114	0.00153353	0.251398	6.74114	2.75299	6.34129	0.940685
APOC1*	apolipoprotein C1	5.50446	0.00154277	0.251398	5.50446	2.4606	12.8004	2.32546
ENSG00000267506		7.15824	0.00154376	0.251398	7.15824	2.8396	5.10731	0.713488
LINC00667	long intergenic non-protein coding RNA 667	-1.56444	0.00158776	0.256512	0.639205	-0.645649	102.674	160.628
GZMM	granzyme M	-1.87116	0.00161127	0.25826	0.534428	-0.903931	65.5123	122.584
DDHD2	DDHD domain containing 2	-1.35788	0.00167415	0.26442	0.73644	-0.44136	110.428	149.948
ANO5	anoctamin 5	32.2309	0.00168581	0.26442	32.2309	5.01037	23.6921	0.735074
ENSG00000289424		-2.22927	0.00168878	0.26442	0.448578	-1.15657	18.2911	40.7756
LINC00987	long intergenic non-protein coding RNA 987	-3.50067	0.00172877	0.26442	0.285659	-1.80763	2.57554	9.01611
FNIP1	folliculin interacting protein 1	1.57312	0.00174956	0.26442	1.57312	0.653625	402.807	256.057
TNFRSF12A	TNF receptor superfamily member 12A	5.16814	0.00175323	0.26442	5.16814	2.36965	34.6939	6.71304
PRR11	proline rich 11	1.72492	0.00175933	0.26442	1.72492	0.786531	78.8119	45.6901
ZSCAN26	zinc finger and SCAN domain containing 26	-1.53588	0.00176603	0.26442	0.651091	-0.619069	31.4581	48.316
TYMSOS	TYMS opposite strand RNA	3.46834	0.00176661	0.26442	3.46834	1.79425	15.3111	4.41454
FBF1	Fas binding factor 1	-1.98598	0.00182661	0.26796	0.50353	-0.98985	10.8294	21.507
CRB3	crumbs cell polarity complex component 3	12.9042	0.00184055	0.26796	12.9042	3.68977	9.94762	0.77088
SMYD2	SET and MYND domain containing 2	-1.7054	0.00184748	0.26796	0.586371	-0.770113	47.7381	81.4128
ENSG00000228436		3.86157	0.00184913	0.26796	3.86157	1.94919	8.37033	2.1676
NMT2	N-myristoyltransferase 2	-1.80691	0.00185608	0.26796	0.55343	-0.853526	38.6914	69.9119
HELLS	helicase, lymphoid specific	1.68123	0.00188658	0.270446	1.68123	0.749515	94.4664	56.189
ENSG00000255108		4.74281	0.00191945	0.273233	4.74281	2.24574	4.37993	0.923488
IGDCC4	immunoglobulin superfamily DCC subclass member 4	49.2186	0.00194704	0.275035	49.2186	5.62113	25.8392	0.524987
CDC42P6	cell division cycle 42 pseudogene 6	2.14106	0.00195913	0.275035	2.14106	1.09832	28.1764	13.16
ZNF551	zinc finger protein 551	-1.71683	0.00200591	0.278159	0.58247	-0.779744	41.5697	71.3679
CCDC125	coiled-coil domain containing 125	1.74552	0.00200871	0.278159	1.74552	0.803655	109.964	62.998
ENSG00000289166		21.7831	0.00206104	0.283476	21.7831	4.44514	33.095	1.5193
DLGAP5	DLG associated protein 5	2.05492	0.00208183	0.284414	2.05492	1.03908	229.115	111.496
IFITM1*	interferon induced transmembrane protein 1	-1.77473	0.0021031	0.284491	0.563467	-0.827596	95.8513	170.11
PARP11-AS1	PARP11-antisense 1	-2.53958	0.00211734	0.284491	0.393766	-1.34459	4.43842	11.2717
C1orf109	chromosome 1 open reading frame 109	-1.69057	0.00212432	0.284491	0.591518	-0.757506	47.1975	79.7904
SPSB1	splA/ryanodine receptor domain and SOCS box containing 1	2.50402	0.00214451	0.285194	2.50402	1.32425	16.0881	6.42491
MACC1	MET transcriptional regulator MACC1	-2.09004	0.00217134	0.285194	0.47846	-1.06353	15.5552	32.511
BRMS1L	BRMS1 like transcriptional repressor	2.26207	0.0021716	0.285194	2.26207	1.17764	15.9643	7.05739
GZMA*	granzyme A	-1.86726	0.00219715	0.286488	0.535544	-0.900923	78.0792	145.794
SEPTIN1	septin 1	-1.93282	0.0022096	0.286488	0.51738	-0.950704	104.439	201.861
ANKRD46	ankyrin repeat domain 46	-1.48026	0.00223766	0.288289	0.675559	-0.565847	40.9203	60.5726
ENSG00000267383		3.45954	0.00231442	0.293116	3.45954	1.79058	32.162	9.29662
LEFTY2	left-right determination factor 2	4.43716	0.00232905	0.293116	4.43716	2.14964	8.30224	1.87107
ERI2	ERI1 exoribonuclease family member 2	1.64191	0.00235885	0.293116	1.64191	0.715377	41.033	24.991
NOSIP	nitric oxide synthase interacting protein	-1.65145	0.00235924	0.293116	0.605527	-0.723736	305.174	503.981
LINC01550	long intergenic non-protein coding RNA 1550	-1.90214	0.00236697	0.293116	0.525724	-0.927622	29.3289	55.7877
ENSG00000275383		10.514	0.00237178	0.293116	10.514	3.39424	7.31805	0.696031
IL7R	interleukin 7 receptor	-1.97825	0.00237592	0.293116	0.505496	-0.984228	1287.04	2546.09
NFIA	nuclear factor I A	1.83307	0.00246572	0.302363	1.83307	0.874263	215.119	117.354
CCR4	C-C motif chemokine receptor 4	-1.9745	0.00255739	0.310028	0.506457	-0.981489	25.7747	50.8922
DEPDC1	DEP domain containing 1	2.08972	0.00257299	0.310028	2.08972	1.06331	52.5325	25.1385
PLAAT4	phospholipase A and acyltransferase 4	-1.82194	0.00257735	0.310028	0.548864	-0.865478	51.1439	93.1812
HSPB1	heat shock protein family B (small) member 1	2.39828	0.00258915	0.310028	2.39828	1.262	264.994	110.493
MLH3	mutL homolog 3	-1.67432	0.00261307	0.311063	0.597258	-0.743575	56.0917	93.9155
ANP32BP1	acidic nuclear phosphoprotein 32 family member B pseudogene 1	7.51451	0.00270953	0.319047	7.51451	2.90968	5.09251	0.67769
RAPGEFL1	Rap guanine nucleotide exchange factor like 1	2.3494	0.00271469	0.319047	2.3494	1.23229	20.0427	8.53098
NLRC3*	NLR family CARD domain containing 3	-1.88948	0.00272717	0.319047	0.529247	-0.917987	142.321	268.913
BCL2	BCL2 apoptosis regulator	-1.90281	0.00279811	0.322102	0.525539	-0.928132	215.992	410.992
TSIX	TSIX transcript, XIST antisense RNA	53.1714	0.00280681	0.322102	53.1714	5.73258	70.1281	1.31891
RPGRIP1L	RPGRIP1 like	2.4165	0.00281629	0.322102	2.4165	1.27292	29.506	12.2102
SLAMF1	signaling lymphocytic activation molecule family member 1	-2.21516	0.00282688	0.322102	0.451435	-1.14741	13.7471	30.452
SIT1	signaling threshold regulating transmembrane adaptor 1	-1.85519	0.00284409	0.322102	0.539029	-0.891566	42.9214	79.6273
TLR2	toll like receptor 2	-2.11899	0.0028634	0.322102	0.471923	-1.08338	148.328	314.306
SLA	Src like adaptor	-1.77946	0.00287698	0.322102	0.561968	-0.83144	325.082	578.471
ZNF746	zinc finger protein 746	1.49005	0.00287986	0.322102	1.49005	0.575363	354.549	237.944
ENSG00000280135		-2.10942	0.00293471	0.326442	0.474063	-1.07685	11.6177	24.5066
PFKP	phosphofructokinase, platelet	-1.85566	0.00300942	0.33153	0.538892	-0.891932	54.2596	100.687
NPHP4*	nephrocystin 4	1.81851	0.00301302	0.33153	1.81851	0.862753	50.3172	27.6695
ENSG00000254975		9.77882	0.00307516	0.331787	9.77882	3.28966	4.52919	0.463164
CEACAM4	CEA cell adhesion molecule 4	-2.0937	0.00308928	0.331787	0.477624	-1.06605	28.0206	58.6666
ANAPC1	anaphase promoting complex subunit 1	-1.38671	0.00310292	0.331787	0.72113	-0.471668	76.793	106.49
PRANCR	progenitor renewal associated non-coding RNA	1.63803	0.0031042	0.331787	1.63803	0.711965	110.504	67.4612
REXO4	REX4 homolog, 3'-5' exonuclease	-1.59468	0.00310811	0.331787	0.627086	-0.673264	39.1128	62.3722
RAB13	RAB13, member RAS oncogene family	4.59801	0.00313421	0.331787	4.59801	2.20101	5.96747	1.29784
TGS1	trimethylguanosine synthase 1	-1.37314	0.0031444	0.331787	0.728256	-0.457483	101.621	139.541
NSMCE3	NSE3 homolog, SMC5-SMC6 complex component	-1.62835	0.00314575	0.331787	0.61412	-0.703408	34.0244	55.4036
SIRPG	signal regulatory protein gamma	-2.04831	0.00318816	0.333724	0.488208	-1.03443	26.781	54.8556
ENSG00000260144		4.64157	0.0031969	0.333724	4.64157	2.21461	10.5752	2.27837
ENSG00000270157		-2.07721	0.00324193	0.336698	0.481414	-1.05465	9.04083	18.7797
TMSB10	thymosin beta 4 X-linked	-1.59083	0.00325941	0.336795	0.628603	-0.669778	1099.4	1748.96
TMEM120B	transmembrane protein 120B	1.75179	0.0033389	0.343266	1.75179	0.808828	88.7378	50.6556
SCML2	Scm polycomb group protein like 2	2.20215	0.00336946	0.344667	2.20215	1.13891	19.3122	8.76971
TBK1	TANK binding kinase 1	1.6513	0.00341392	0.345904	1.6513	0.7236	157.616	95.45
GIMAP2	GTPase, IMAP family member 2	-1.71682	0.00342022	0.345904	0.582473	-0.779738	112.441	193.04
ENSG00000284707		-3.56505	0.00343253	0.345904	0.280501	-1.83392	1.64479	5.86374
CIAPIN1	cytokine induced apoptosis inhibitor 1	-1.74864	0.00350114	0.35108	0.571872	-0.806235	43.3428	75.7911
ZNF32	zinc finger protein 32	-1.84677	0.00352086	0.351327	0.541486	-0.885005	26.6262	49.1725
ANO10	anoctamin 10	1.54951	0.00354938	0.351396	1.54951	0.631809	101.843	65.7258
CD1C	CD1c molecule	-2.36614	0.00356072	0.351396	0.422629	-1.24254	21.6961	51.336
ASS1P1	argininosuccinate synthetase 1 pseudogene 1	-3.20159	0.0035804	0.351396	0.312345	-1.67879	1.92541	6.16436
NEBL	nebulette	7.82157	0.0036064	0.351396	7.82157	2.96746	49.1685	6.28627
TUSC3*	tumor suppressor candidate 3	11.6183	0.00360786	0.351396	11.6183	3.53833	80.0089	6.88645
ERRFI1	ERBB receptor feedback inhibitor 1	9.13273	0.00368637	0.357332	9.13273	3.19105	49.9803	5.47265
KIF26A	kinesin family member 26A	2.38912	0.00376387	0.363116	2.38912	1.25648	59.1001	24.7372
ZNF280B	zinc finger protein 280B	2.70159	0.00378927	0.363468	2.70159	1.43381	12.422	4.59805
RIMS2	regulating synaptic membrane exocytosis 2	44.4465	0.00380324	0.363468	44.4465	5.474	15.449	0.347586
ATP6V0E2-AS1	ATP6V0E2 antisense RNA 1	-2.59075	0.00384474	0.3642	0.385988	-1.37337	7.84649	20.3283
ENSG00000266709		-1.94046	0.00384668	0.3642	0.515343	-0.956396	10.3407	20.0657
IFNG-AS1	IFNG antisense RNA 1	-2.39066	0.00389891	0.367436	0.418295	-1.25741	9.40684	22.4886
AUNIP	aurora kinase A and ninein interacting protein	2.96683	0.00392243	0.367949	2.96683	1.56892	11.3322	3.81963
SIGIRR	single Ig and TIR domain containing	-1.87907	0.00396694	0.370417	0.53218	-0.910015	74.7891	140.534
SEPTIN11	septin 11	-1.79788	0.00403788	0.371869	0.556212	-0.846294	75.2791	135.342
IL18RAP*	interleukin 18 receptor accessory protein	-1.97068	0.00407541	0.371869	0.507439	-0.978694	86.2278	169.927
CHRM3-AS2	CHRM3 antisense RNA 2	-1.93947	0.00412966	0.371869	0.515604	-0.955664	47.9511	92.9998
SPAG9	sperm associated antigen 9	1.39406	0.00414298	0.371869	1.39406	0.47929	488.346	350.305
PDCD2	programmed cell death 2	-1.4576	0.0041495	0.371869	0.68606	-0.543593	104.363	152.119
LINC00680	--	-2.05367	0.00418754	0.371869	0.486934	-1.0382	9.77908	20.083
ITM2A	integral membrane protein 2A	-1.79958	0.00421667	0.371869	0.555687	-0.847657	95.7484	172.306
SGO1	shugoshin 1	1.9892	0.0042471	0.371869	1.9892	0.992188	44.9371	22.5905
MATK	megakaryocyte-associated tyrosine kinase	-1.7347	0.00425442	0.371869	0.57647	-0.794683	76.2742	132.313
TMEM69	transmembrane protein 69	-1.45821	0.0042555	0.371869	0.685772	-0.544198	39.6051	57.7525
ENSG00000284823		2.16423	0.00426461	0.371869	2.16423	1.11385	34.8294	16.0932
TTN	titin	-2.25621	0.00429365	0.371869	0.443221	-1.1739	402.278	907.624
ULK4	unc-51 like kinase 4	-1.47958	0.00429716	0.371869	0.675868	-0.565188	48.2731	71.4239
TMEM98	transmembrane protein 98	6.75928	0.00433038	0.371869	6.75928	2.75687	8.84087	1.30796
PRKCH	protein kinase C eta	-1.82282	0.00433233	0.371869	0.548601	-0.86617	236.807	431.655
ENSG00000257880		3.92076	0.00435369	0.371869	3.92076	1.97114	4.59922	1.17304
L2HGDH	L-2-hydroxyglutarate dehydrogenase	1.7412	0.00438158	0.371869	1.7412	0.800084	44.0544	25.3011
NPC1L1	NPC1 like intracellular cholesterol transporter 1	32.9981	0.00438746	0.371869	32.9981	5.04431	16.9623	0.51404
PAXX	PAXX non-homologous end joining factor	-1.86913	0.00439336	0.371869	0.535007	-0.90237	37.8154	70.6821
NR2F1	nuclear receptor subfamily 2 group F member 1	17.4952	0.00440757	0.371869	17.4952	4.12889	14.8788	0.850448
EFCAB11	EF-hand calcium binding domain 11	2.73692	0.00441087	0.371869	2.73692	1.45255	38.5908	14.1001
TAS1R3	taste 1 receptor member 3	3.33816	0.00442703	0.371869	3.33816	1.73905	11.8108	3.53812
TCEA1P2	transcription elongation factor A1 pseudogene 2	2.47909	0.00443617	0.371869	2.47909	1.30981	10.3166	4.16143
PIK3IP1	phosphoinositide-3-kinase interacting protein 1	-1.84497	0.00443724	0.371869	0.542014	-0.883597	373.739	689.536
DNAJC15	DnaJ heat shock protein family (Hsp40) member C15	-1.71481	0.00446414	0.371869	0.583155	-0.778049	55.2663	94.7712
REL	REL proto-oncogene, NF-kB subunit	1.48174	0.00450425	0.371869	1.48174	0.567291	189.773	128.075
OXNAD1	oxidoreductase NAD binding domain containing 1	-1.44445	0.00452245	0.371869	0.692305	-0.53052	268.933	388.461
TMEM252	transmembrane protein 252	-4.02685	0.00453008	0.371869	0.248333	-2.00965	1.12405	4.52639
HYKK	hydroxylysine kinase	2.59265	0.00456802	0.371869	2.59265	1.37443	12.0318	4.64073
PTPRK	protein tyrosine phosphatase receptor type K	-1.89761	0.00458437	0.371869	0.526979	-0.924182	30.3702	57.6308
NCAPH	non-SMC condensin I complex subunit H	1.96305	0.00458932	0.371869	1.96305	0.973099	121.746	62.0185
ENSG00000258302		4.34347	0.00460991	0.371869	4.34347	2.11885	5.15288	1.18635
ENSG00000273261		6.03685	0.00464803	0.371869	6.03685	2.59379	5.25436	0.870382
CDK19	cyclin dependent kinase 19	1.53892	0.00468031	0.371869	1.53892	0.621918	189.556	123.175
TBRG4	transforming growth factor beta regulator 4	-1.91762	0.00468447	0.371869	0.52148	-0.939317	139.9	268.275
MYH14	myosin heavy chain 14	3.2207	0.00468695	0.371869	3.2207	1.68737	19.327	6.00086
SETDB1	SET domain bifurcated histone lysine methyltransferase 1	-1.47932	0.0047049	0.371869	0.675985	-0.564936	105.302	155.776
VEGFA	vascular endothelial growth factor A	2.01128	0.00470999	0.371869	2.01128	1.00811	85.5589	42.5396
GCSAM	germinal center associated signaling and motility	-2.07096	0.00471277	0.371869	0.482868	-1.0503	22.776	47.1682
ZC3H6	zinc finger CCCH-type containing 6	1.43182	0.00473014	0.371869	1.43182	0.517849	292.841	204.523
GCATP1	glycine C-acetyltransferase pseudogene 1	-2.52538	0.00473148	0.371869	0.39598	-1.3365	5.41656	13.6789
DNAJA3	DnaJ heat shock protein family (Hsp40) member A3	-1.69108	0.00483649	0.376379	0.591339	-0.757944	60.2038	101.809
ADA	adenosine deaminase	-1.94575	0.00486696	0.376379	0.513941	-0.960326	36.8299	71.6618
ZNF561	zinc finger protein 561	-1.51142	0.00487448	0.376379	0.661629	-0.595906	47.3493	71.5647
ENSG00000286546		-3.88856	0.00492091	0.376379	0.257165	-1.95924	1.28782	5.00777
PCED1A	PC-esterase domain containing 1A	-1.83172	0.00493659	0.376379	0.545936	-0.873196	38.6339	70.7664
NUP37	nucleoporin 37	1.64363	0.00494201	0.376379	1.64363	0.716884	61.6616	37.5155
MAP2	microtubule associated protein 2	3.52915	0.00494404	0.376379	3.52915	1.81932	9.8837	2.80059
TSHZ3	teashirt zinc finger homeobox 3	2.64649	0.00494564	0.376379	2.64649	1.40408	21.4906	8.12043
FYN*	FYN proto-oncogene, Src family tyrosine kinase	-1.70311	0.00495528	0.376379	0.58716	-0.768174	257.242	438.112
WDR62	WD repeat domain 62	2.15023	0.00497386	0.376386	2.15023	1.10449	54.554	25.3713
ENSG00000236213		-3.44778	0.00499488	0.376577	0.290042	-1.78567	1.45298	5.00955
SPARC	secreted protein acidic and cysteine rich	-3.05831	0.00502285	0.37661	0.326977	-1.61274	56.3683	172.392
PSMB8*	proteasome 20S subunit beta 8	-1.67904	0.00504767	0.37661	0.595577	-0.74764	116.564	195.716
ZNF189	zinc finger protein 189	-1.46197	0.00505083	0.37661	0.684007	-0.547918	46.8867	68.5471
DNAH10	dynein axonemal heavy chain 10	4.40754	0.00512487	0.379879	4.40754	2.13997	16.4972	3.74294
STAT4	signal transducer and activator of transcription 4	-1.87741	0.00513199	0.379879	0.532648	-0.908746	54.234	101.82
PLEKHD1	pleckstrin homology and coiled-coil domain containing D1	12.243	0.00515848	0.380457	12.243	3.61389	6.46626	0.528158
PPP2R2D	protein phosphatase 2 regulatory subunit Bdelta	1.31728	0.00519713	0.381816	1.31728	0.397564	239.286	181.651
LINC01865	long intergenic non-protein coding RNA 1865	6.45154	0.00522792	0.381816	6.45154	2.68964	6.13205	0.950479
SCML4	Scm polycomb group protein like 4	-1.70241	0.00530136	0.381816	0.587403	-0.767578	135.987	231.505
RNF214	ring finger protein 214	1.4504	0.00530458	0.381816	1.4504	0.536451	82.7653	57.0638
BCAP29	B cell receptor associated protein 29	3.58956	0.00530534	0.381816	3.58956	1.84381	7.23329	2.01509
GCNT1	glucosaminyl (N-acetyl) transferase 1	1.55208	0.0053172	0.381816	1.55208	0.634201	81.1376	52.2767
OSBPL2	oxysterol binding protein like 2	1.28372	0.00532941	0.381816	1.28372	0.360327	385.922	300.629
ENSG00000250280		8.39938	0.00538358	?	8.39938	3.07028	3.17736	0.378285
ATP10A	ATPase phospholipid transporting 10A (putative)	-1.83197	0.00540716	0.381816	0.545861	-0.873396	106.349	194.828
ENSG00000279110		33.3544	0.00541357	0.381816	33.3544	5.0598	17.1903	0.515385
SPC24	SPC24 component of NDC80 kinetochore complex	1.72929	0.00542294	0.381816	1.72929	0.790181	62.518	36.1524
EMSLR	E2F1 mRNA stabilizing lncRNA	10.2043	0.00542703	0.381816	10.2043	3.3511	4.74091	0.464601
ZNF419	zinc finger protein 419	-1.60348	0.00545275	0.381816	0.623645	-0.681203	27.0121	43.3132
ZFYVE21	zinc finger FYVE-type containing 21	1.44562	0.00547795	0.381816	1.44562	0.531687	118.908	82.2542
UBASH3A	ubiquitin associated and SH3 domain containing A	-1.83599	0.00547951	0.381816	0.544665	-0.876559	58.2901	107.02
TRAF5	TNF receptor associated factor 5	-1.70604	0.00548075	0.381816	0.586154	-0.770648	117.346	200.196
AASS	aminoadipate-semialdehyde synthase	3.55987	0.00549239	0.381816	3.55987	1.83182	11.4612	3.21955
SDR39U1	short chain dehydrogenase/reductase family 39U member 1	-1.56762	0.00550535	0.381816	0.637909	-0.648578	40.6052	63.6536
DPM3	dolichyl-phosphate mannosyltransferase subunit 3, regulatory	-2.16816	0.00556344	0.381816	0.46122	-1.11647	8.58876	18.6219
PSMB10	proteasome 20S subunit beta 10	-1.68459	0.00556781	0.381816	0.593615	-0.7524	32.6526	55.0064
WSCD2	WSC domain containing 2	17.1967	0.00557065	0.381816	17.1967	4.10406	6.37757	0.37086
ZNF570	zinc finger protein 570	-1.68	0.00557263	0.381816	0.595238	-0.74846	18.531	31.1321
TRG-AS1*	T cell receptor gamma locus antisense RNA 1	-1.71692	0.00558956	0.381816	0.58244	-0.779819	45.0089	77.2765
ESRRG	estrogen related receptor gamma	21.6074	0.00563533	0.383112	21.6074	4.43346	29.0193	1.34303
SLA2*	Src like adaptor 2	-1.62683	0.00565945	0.383112	0.614691	-0.702067	73.1307	118.972
ZNF470-DT	ZNF470 divergent transcript	-2.60443	0.005665	0.383112	0.383961	-1.38097	2.3165	6.03316
PDCL3P2	PDCL3 pseudogene 2	-3.90049	0.00575233	0.383581	0.256378	-1.96365	1.16152	4.53049
TOP3A	DNA topoisomerase III alpha	1.46505	0.00575538	0.383581	1.46505	0.550948	168.252	114.844
UBE2D3-AS1	UBE2D3 antisense RNA 1	-1.89767	0.00579669	0.383581	0.526963	-0.924227	12.0631	22.8918
CD27	CD27 molecule	-1.92786	0.00580002	0.383581	0.51871	-0.947001	69.1071	133.229
CASP9	caspase 9	1.52772	0.00582089	0.383581	1.52772	0.611385	79.1399	51.8025
H2AC16	H2A clustered histone 16	1.76955	0.00583732	0.383581	1.76955	0.823382	244.614	138.235
CDO1	cysteine dioxygenase type 1	15.9138	0.00585406	0.383581	15.9138	3.99221	28.5569	1.79448
CYTIP	cytohesin 1 interacting protein	-1.55862	0.00587033	0.383581	0.641593	-0.640269	323.119	503.62
NIT2	nitrilase family member 2	-1.53414	0.00589447	0.383581	0.651832	-0.617428	38.4805	59.0344
PTH2R	parathyroid hormone 2 receptor	2.69404	0.00592185	0.383581	2.69404	1.42977	11.553	4.28837
DNAJC27-AS1	DNAJC27 antisense RNA 1	2.28429	0.00592461	0.383581	2.28429	1.19175	26.2566	11.4944
MEGF9	multiple EGF like domains 9	1.50759	0.00592894	0.383581	1.50759	0.59224	1005.89	667.222
ENSG00000257341		-3.9172	0.00593369	0.383581	0.255284	-1.96982	0.761607	2.98337
RAD51C	RAD51 paralog C	1.85656	0.00593575	0.383581	1.85656	0.892631	92.3186	49.7257
ALDH16A1*	aldehyde dehydrogenase 16 family member A1	-1.66497	0.00599181	0.385931	0.600611	-0.735497	48.1474	80.1641
LONRF3	LON peptidase N-terminal domain and ring finger 3	2.04077	0.00601003	0.385931	2.04077	1.02911	21.3118	10.443
LINC02325	long intergenic non-protein coding RNA 2325	-1.9897	0.00610937	0.390616	0.502588	-0.992553	14.9737	29.7933
NALT1	NOTCH1 associated lncRNA in T cell acute lymphoblastic leukemia 1	-3.866	0.00612419	0.390616	0.258665	-1.95084	0.608946	2.35418
SDHAF1	succinate dehydrogenase complex assembly factor 1	-1.81748	0.00615283	0.390616	0.550212	-0.86194	12.8646	23.3811
MIPEP	mitochondrial intermediate peptidase	-1.93224	0.00617587	0.390616	0.517533	-0.950277	19.791	38.241
CD48	CD48 molecule	-1.82121	0.00620106	0.390616	0.549086	-0.864895	260.467	474.364
IGHG3	immunoglobulin heavy constant gamma 3 (G3m marker)	4.55545	0.00621158	0.390616	4.55545	2.18759	5.01691	1.1013
SLC5A10	solute carrier family 5 member 10	5.06419	0.00623186	0.390616	5.06419	2.34033	7.65929	1.51244
SLC43A3	solute carrier family 43 member 3	1.60257	0.00624178	0.390616	1.60257	0.680391	51.8302	32.3418
FAM86DP	family with sequence similarity 86 member D, pseudogene	-2.4294	0.0062823	0.390616	0.411624	-1.2806	5.48024	13.3137
VSIG4	V-set and immunoglobulin domain containing 4	-3.68264	0.0062884	0.390616	0.271544	-1.88074	2.18448	8.04464
ASXL2	ASXL transcriptional regulator 2	1.28948	0.00631428	0.390616	1.28948	0.366793	353.984	274.516
ENSG00000225032		-2.20182	0.00633125	0.390616	0.454169	-1.1387	6.37158	14.0291
TMEM42	transmembrane protein 42	-1.65183	0.00634425	0.390616	0.60539	-0.724064	28.9188	47.7689
ATP1B2	ATPase Na+/K+ transporting subunit beta 2	1.84862	0.00635164	0.390616	1.84862	0.88645	68.2068	36.896
PRKCQ-AS1	PRKCQ antisense RNA 1	-1.743	0.00639839	0.392306	0.573723	-0.801575	106.4	185.455
MYLK3*	myosin light chain kinase 3	3.5968	0.00649186	0.395067	3.5968	1.84672	25.1924	7.00412
SYDE1	synapse defective Rho GTPase homolog 1	33.0922	0.00651395	0.395067	33.0922	5.04842	19.4253	0.587006
ZNF624	zinc finger protein 624	-1.70955	0.00652899	0.395067	0.584948	-0.773619	15.8876	27.1607
PHB	prohibitin	-1.52812	0.00652994	0.395067	0.654399	-0.611758	110.146	168.316
ENSG00000247134		-2.24935	0.00656124	0.395067	0.444572	-1.16951	5.03743	11.331
LRP4	LDL receptor related protein 4	31.6583	0.0065829	0.395067	31.6583	4.98451	30.3727	0.959392
ENSG00000289584		-2.51077	0.00660411	0.395067	0.398285	-1.32813	2.84205	7.13573
KLRF1	killer cell lectin like receptor D1	-2.05022	0.00663775	0.395067	0.487753	-1.03578	14.9813	30.7148
LINC00426	long intergenic non-protein coding RNA 426	-2.03733	0.00665881	0.395067	0.490839	-1.02668	13.2577	27.0104
BRCA2	BRCA2 DNA repair associated	1.85076	0.00666738	0.395067	1.85076	0.888118	134.686	72.7734
ZNF831	zinc finger protein 831	-1.75936	0.00670771	0.395067	0.568387	-0.815053	131.021	230.514
GRTP1	growth hormone regulated TBC protein 1	3.53215	0.00673245	0.395067	3.53215	1.82055	10.5829	2.99615
GBP3*	guanylate binding protein 3	-1.93499	0.00674313	0.395067	0.516797	-0.952329	27.7453	53.6869
SCAMP1-AS1	SCAMP1 antisense RNA 1	-1.73871	0.00676618	0.395067	0.57514	-0.798014	17.5965	30.5951
ENSG00000279766		2.06929	0.00678281	0.395067	2.06929	1.04913	20.7253	10.0157
KDM6B	lysine demethylase 6B	1.74169	0.00680266	0.395067	1.74169	0.800487	222.283	127.625
TRBV20-1	T cell receptor beta variable 20-1	-2.30016	0.00681124	0.395067	0.434752	-1.20174	7.07386	16.271
FAM167A-AS1	FAM167A antisense RNA 1	2.71482	0.00684103	0.395067	2.71482	1.44086	13.2399	4.8769
SUCLG2*	succinate-CoA ligase GDP-forming subunit beta	-1.43716	0.00684571	0.395067	0.695819	-0.523217	74.3331	106.828
C1QBP	complement C1q binding protein	-1.58969	0.00688086	0.395067	0.629052	-0.66875	103.043	163.808
LINC01521	long intergenic non-protein coding RNA 1521	-2.59476	0.00688198	0.395067	0.385393	-1.3756	3.97823	10.3225
RN7SL15P	RNA, 7SL, cytoplasmic 15, pseudogene	4.45424	0.00688678	0.395067	4.45424	2.15518	3.97475	0.892353
ZNF518B	zinc finger protein 518B	-1.57931	0.00688981	0.395067	0.633186	-0.659299	130.008	205.324
SPATS2	spermatogenesis associated serine rich 2	1.84117	0.00693632	0.395677	1.84117	0.880623	46.0543	25.0136
JAM3	junctional adhesion molecule 3	-2.39248	0.00693932	0.395677	0.417976	-1.25851	11.9721	28.643
DPP3-DT	dipeptidyl peptidase 3 divergent transcript	-2.11125	0.00696117	0.395815	0.473654	-1.07809	9.79422	20.678
ZNF594	zinc finger protein 594	-1.73626	0.00699446	0.3966	0.57595	-0.795984	52.1869	90.6102
IQGAP3	IQ motif containing GTPase activating protein 3	2.15332	0.00702344	0.397137	2.15332	1.10656	33.408	15.5147
ABI3	ABI family member 3	-1.77092	0.00708125	0.398677	0.564679	-0.824497	45.5269	80.6243
SH2D1A	SH2 domain containing 1A	-1.67829	0.00711193	0.398677	0.595845	-0.746992	65.3706	109.711
ENSG00000263120		4.49952	0.00713963	0.398677	4.49952	2.16977	4.75304	1.05634
RAD23BP1	RAD23B pseudogene 1	-2.93085	0.00715633	0.398677	0.341198	-1.55132	1.42695	4.18219
GOLGA4-AS1	GOLGA4 antisense RNA 1	3.14437	0.00718814	0.398677	3.14437	1.65277	8.46141	2.69097
PBX2*	PBX homeobox 2	1.49692	0.00721684	0.398677	1.49692	0.582	366.437	244.794
HSDL2	hydroxysteroid dehydrogenase like 2	1.52389	0.00723611	0.398677	1.52389	0.607757	131.535	86.3155
TBC1D4*	TBC1 domain family member 4	-1.80495	0.00723865	0.398677	0.554031	-0.851963	103.499	186.812
MAK	male germ cell associated kinase	1.94187	0.00724593	0.398677	1.94187	0.95745	35.281	18.1686
RYR3	ryanodine receptor 3	2.40267	0.00728121	0.398677	2.40267	1.26464	38.5467	16.0433
ZNF287*	zinc finger protein 287	-1.9395	0.00728583	0.398677	0.515597	-0.955683	11.166	21.6565
LCK*	LCK proto-oncogene, Src family tyrosine kinase	-1.83337	0.00730021	0.398677	0.545445	-0.874495	271.824	498.353
TTC30A	tetratricopeptide repeat domain 30A	-2.21802	0.00736586	0.398677	0.450853	-1.14927	4.25803	9.44438
SNORA37	small nucleolar RNA, H/ACA box 37	2.90773	0.00736788	0.398677	2.90773	1.53989	27.7387	9.53966
INPP4B*	inositol polyphosphate-4-phosphatase type II B	-1.85151	0.00737873	0.398677	0.540099	-0.888704	118.054	218.578
FBXO43	F-box protein 43	3.11862	0.00739361	0.398677	3.11862	1.64091	12.3792	3.96945
PLCXD2*	phosphatidylinositol specific phospholipase C X domain containing 2	-1.72221	0.00747052	0.398677	0.580649	-0.784261	49.4504	85.1639
ENSG00000277301		-2.23601	0.00747738	0.398677	0.447226	-1.16093	6.19502	13.8521
PHF21A	PHD finger protein 21A	1.42202	0.00749344	0.398677	1.42202	0.507942	495.308	348.313
ZNF717	zinc finger protein 717	-1.57646	0.00750525	0.398677	0.634334	-0.656685	28.2204	44.4882
INCENP	inner centromere protein	1.5831	0.00751853	0.398677	1.5831	0.662748	75.9847	47.9975
COMMD3	COMM domain containing 3	1.5683	0.00752141	0.398677	1.5683	0.649206	39.4292	25.1413
FAAH2	fatty acid amide hydrolase 2	-1.77503	0.0075282	0.398677	0.563371	-0.827843	12.4707	22.1359
NECTIN4*	nectin cell adhesion molecule 4	18.3073	0.00755229	0.398677	18.3073	4.19435	18.0304	0.984875
CD83	CD83 molecule	1.88156	0.00755622	0.398677	1.88156	0.911932	57.3554	30.4828
SAMD3	sterile alpha motif domain containing 3	-1.6285	0.0075599	0.398677	0.614061	-0.703546	73.845	120.257
SDC1	syndecan 1	40.2807	0.00763403	0.401115	40.2807	5.33202	195.547	4.8546
SACS	sacsin molecular chaperone	-1.55319	0.00766483	0.401115	0.643836	-0.635236	138.518	215.146
UGCG	UDP-glucose ceramide glucosyltransferase	1.55701	0.00766524	0.401115	1.55701	0.638778	321.876	206.727
TTC39B	tetratricopeptide repeat domain 39B	-1.71834	0.00770132	0.40197	0.581956	-0.781018	80.926	139.059
LILRA4	leukocyte immunoglobulin like receptor A4	-2.62523	0.00772129	0.401981	0.380919	-1.39244	3.42285	8.98576
ZNF17	zinc finger protein 17	-1.56786	0.00778571	0.404301	0.637813	-0.648794	23.4032	36.6929
BUD13	BUD13 homolog	1.38083	0.00781686	0.404886	1.38083	0.465535	79.0505	57.2486
TRAV16	T cell receptor alpha variable 16	-3.925	0.00798887	0.412745	0.254777	-1.97269	0.672808	2.64077
C12orf76	chromosome 12 open reading frame 76	-1.79556	0.00802249	0.413433	0.556928	-0.844437	25.3579	45.5317
ENSG00000287255		-2.90848	0.00812655	0.416229	0.343822	-1.54027	5.2515	15.2739
SIGLEC1	sialic acid binding Ig like lectin 1	3.95609	0.00813483	0.416229	3.95609	1.98408	11.2391	2.84095
ARID5B	AT-rich interaction domain 5B	-1.75379	0.00820714	0.416229	0.570193	-0.810478	100.278	175.867
ADD3	adducin 3	-1.41688	0.00821079	0.416229	0.705776	-0.502717	642.542	910.404
TC2N*	tandem C2 domains, nuclear	-1.78671	0.00822192	0.416229	0.559686	-0.837309	156.478	279.582
ENSG00000283828		6.26282	0.00824288	0.416229	6.26282	2.64681	4.39061	0.701061
PHC2	polyhomeotic homolog 2	-1.66816	0.0083342	0.416229	0.599462	-0.73826	124.088	207
ENSG00000259097		-2.27436	0.00835141	0.416229	0.439683	-1.18546	5.46798	12.4362
MAP3K15	mitogen-activated protein kinase kinase kinase 15	2.50027	0.00837166	0.416229	2.50027	1.32208	15.0868	6.03405
CAPN2	calpain 2	-1.61315	0.00840159	0.416229	0.619905	-0.68988	119.296	192.442
KIFC1	kinesin family member C1	1.80573	0.00840207	0.416229	1.80573	0.852583	60.5169	33.5138
PIGL	phosphatidylinositol glycan anchor biosynthesis class L	-1.61424	0.0084078	0.416229	0.619488	-0.690852	26.9417	43.4903
DPP4	dipeptidyl peptidase 4	-1.74043	0.00842019	0.416229	0.574572	-0.79944	80.9712	140.924
SPATA33	spermatogenesis associated 33	2.04035	0.00843515	0.416229	2.04035	1.02882	23.0298	11.2872
BCL2L12	BCL2 like 12	1.83573	0.00845274	0.416229	1.83573	0.876357	33.2906	18.1348
ODAD2	outer dynein arm docking complex subunit 2	6.64657	0.00845608	0.416229	6.64657	2.73261	6.73408	1.01317
CHAF1A	chromatin assembly factor 1 subunit A	1.52212	0.0084789	0.416229	1.52212	0.606078	125.332	82.3404
ACAA2	acetyl-CoA acyltransferase 2	-1.73495	0.00851197	0.416229	0.576386	-0.794893	27.6474	47.9669
RNF145	ring finger protein 145	-1.33154	0.00851261	0.416229	0.75101	-0.413097	198.992	264.965
ENSG00000270828		2.29592	0.00851962	0.416229	2.29592	1.19907	20.6435	8.99141
PEX2	peroxisomal biogenesis factor 2	-1.29313	0.00852067	0.416229	0.773318	-0.370866	128.434	166.081
ENSG00000269973		-2.37793	0.0085266	0.416229	0.420535	-1.2497	3.37734	8.03106
PHLPP1	PH domain and leucine rich repeat protein phosphatase 1	1.51345	0.00857807	0.41774	1.51345	0.597839	59.0143	38.9933
ZNF768	zinc finger protein 768	1.53291	0.00863796	0.419652	1.53291	0.616271	53.2416	34.7324
MEOX1	mesenchyme homeobox 1	-2.58715	0.00876268	0.423612	0.386525	-1.37137	6.94533	17.9686
ENSG00000288531		6.46572	0.00880376	0.423612	6.46572	2.69281	5.45271	0.843325
TRIB2	tribbles pseudokinase 2	-1.60892	0.00880432	0.423612	0.621533	-0.686097	148.333	238.656
ABHD5	abhydrolase domain containing 5, lysophosphatidic acid acyltransferase	1.42124	0.0088207	0.423612	1.42124	0.507155	403.463	283.88
SQOR	sulfide quinone oxidoreductase	1.46784	0.00894377	0.423612	1.46784	0.553692	176.426	120.194
FAM222A	family with sequence similarity 222 member A	3.37983	0.00899773	0.423612	3.37983	1.75695	7.49554	2.21773
TOP2A	DNA topoisomerase II alpha	1.67934	0.00900918	0.423612	1.67934	0.747896	340.302	202.64
C16orf87	chromosome 16 open reading frame 87	1.59643	0.0090101	0.423612	1.59643	0.674846	27.3638	17.1406
DONSON	DNA replication fork stabilization factor DONSON	1.78335	0.00901532	0.423612	1.78335	0.834589	35.2781	19.7819
VLDLR	very low density lipoprotein receptor	3.62567	0.00905866	0.423612	3.62567	1.85825	10.0791	2.77992
RPL13P12	ribosomal protein L13 pseudogene 12	-3.9377	0.00906438	0.423612	0.253955	-1.97735	48.0581	189.239
IFNGR1	interferon gamma receptor 1	-1.74017	0.00907902	0.423612	0.574658	-0.799225	173.276	301.529
ZNF12	zinc finger protein 12	-1.49018	0.00908864	0.423612	0.671058	-0.575491	92.2889	137.528
NCBP3	nuclear cap binding subunit 3	1.30309	0.00909311	0.423612	1.30309	0.381938	186.03	142.761
ZBED8	zinc finger BED-type containing 8	2.50491	0.00910318	0.423612	2.50491	1.32476	16.2049	6.46927
SRCAP	Snf2 related CREBBP activator protein	1.72395	0.00917267	0.423612	1.72395	0.785716	44.1578	25.6144
MT-ND6	NADH dehydrogenase subunit 6	7.5881	0.00918063	0.423612	7.5881	2.92374	178.942	23.5819
KRT18	keratin 18	11.2554	0.0092258	0.423612	11.2554	3.49255	107.186	9.52308
GPS2*	G protein pathway suppressor 2	-1.88404	0.00924143	0.423612	0.530773	-0.913832	7.25901	13.6763
LRRN3	leucine rich repeat neuronal 3	-1.8038	0.00925274	0.423612	0.554384	-0.851042	189.194	341.269
PTGDR	prostaglandin D2 receptor	-1.90207	0.00926946	0.423612	0.525742	-0.927573	27.4467	52.2056
CASP4	caspase 4	-1.65248	0.00928158	0.423612	0.60515	-0.724636	171.446	283.311
ATP8B3	ATPase phospholipid transporting 8B3	2.41633	0.00929292	0.423612	2.41633	1.27282	20.0686	8.3054
SUV39H2	suppressor of variegation 3-9 homolog 2	1.7942	0.00935182	0.423612	1.7942	0.843342	41.6035	23.1878
DPYD	dihydropyrimidine dehydrogenase	-1.65042	0.00935711	0.423612	0.605907	-0.722832	259.13	427.672
CD96	CD96 molecule	-1.82938	0.00937068	0.423612	0.546634	-0.871354	175.066	320.263
TRAJ11	T cell receptor alpha joining 11	-2.9533	0.00937853	0.423612	0.338605	-1.56233	2.00224	5.91322
PTBP3	polypyrimidine tract binding protein 3	1.2978	0.00940033	0.423612	1.2978	0.376073	615.037	473.906
MRPL17	mitochondrial ribosomal protein L17	-1.67492	0.00940587	0.423612	0.597042	-0.744095	29.4121	49.263
RPUSD4	RNA pseudouridine synthase D4	-1.5972	0.00941396	0.423612	0.626096	-0.675544	36.3139	58.0006
ICOS	inducible T cell costimulator	-1.81002	0.00941591	0.423612	0.552481	-0.856003	43.7583	79.2032
GATB	glutamyl-tRNA amidotransferase subunit B	1.6111	0.00942955	0.423612	1.6111	0.688045	62.59	38.8492
PLXDC2	plexin domain containing 2	-1.79848	0.00943079	0.423612	0.556025	-0.846779	93.8768	168.836
MRPL52	mitochondrial ribosomal protein L52	-1.54028	0.00944429	0.423612	0.649231	-0.623195	52.3628	80.6535
ENSG00000183308		5.5733	0.00944783	0.423612	5.5733	2.47853	3.92183	0.703682
MFSD2A	major facilitator superfamily domain containing 2A	5.50756	0.00947651	0.423964	5.50756	2.46141	46.749	8.48815
CXCL1	C-X-C motif chemokine ligand 1	3.58377	0.00955103	0.424349	3.58377	1.84148	27.5719	7.69356
ENSG00000228606		2.3963	0.00957025	0.424349	2.3963	1.26081	14.6148	6.09891
KPNA2	karyopherin subunit alpha 2	1.3897	0.00958189	0.424349	1.3897	0.474771	135.148	97.2501
EFCAB12	EF-hand calcium binding domain 12	3.74026	0.00958226	0.424349	3.74026	1.90314	6.11916	1.63603
ZNF250	zinc finger protein 250	1.44213	0.00958934	0.424349	1.44213	0.5282	58.3046	40.4296
ERCC6	ERCC excision repair 6, chromatin remodeling factor	1.27723	0.00970862	0.426761	1.27723	0.35302	230.271	180.289
SPIN4	spindlin family member 4	1.73418	0.00972076	0.426761	1.73418	0.794252	19.4839	11.2353
CCDC167	coiled-coil domain containing 167	-1.8716	0.00972119	0.426761	0.534303	-0.904271	32.8977	61.5712
CCDC65	coiled-coil domain containing 65	-2.98216	0.00972905	0.426761	0.335328	-1.57636	2.53023	7.54555
SLTM	SAFB like transcription modulator	1.50392	0.00974867	0.426761	1.50392	0.588726	700.274	465.633
KIF11	kinesin family member 11	1.68997	0.00992676	0.432063	1.68997	0.756994	182.703	108.11
NLE1	notchless homolog 1	-1.76374	0.00993016	0.432063	0.566977	-0.818637	28.2114	49.7576
GREM1*	gremlin 1, DAN family BMP antagonist	8.89364	0.00995511	0.432063	8.89364	3.15277	18.1628	2.04223
ENSG00000279259		2.91811	0.00997212	0.432063	2.91811	1.54503	7.93262	2.71841
ENSG00000289212		-3.27989	0.0099759	0.432063	0.304888	-1.71365	1.16604	3.82449
TES*	testin LIM domain protein	-1.71476	0.0100905	0.434793	0.583172	-0.778006	150.242	257.629
HDHD5*	haloacid dehalogenase like hydrolase domain containing 5	-1.64071	0.010096	0.434793	0.609491	-0.714322	37.6842	61.829
RASGRF2	Ras protein specific guanine nucleotide releasing factor 2	-1.92611	0.010103	0.434793	0.51918	-0.945693	29.5387	56.8949
HNRNPA1P48	heterogeneous nuclear ribonucleoprotein A1 pseudogene 48	2.79464	0.0101296	0.434936	2.79464	1.48266	10.3006	3.68585
C1orf115	chromosome 1 open reading frame 115	8.65613	0.0101922	0.434936	8.65613	3.11372	96.1005	11.102
REV1	REV1 DNA directed polymerase	1.44491	0.0102481	0.434936	1.44491	0.530982	275.581	190.725
GIMAP1	GTPase, IMAP family member 1	-1.65889	0.0102495	0.434936	0.602814	-0.730215	102.465	169.977
CTSD*	cathepsin D	1.50453	0.0102777	0.434936	1.50453	0.589312	385.141	255.988
RBM4	RNA binding motif protein 4	-1.43642	0.0102858	0.434936	0.696174	-0.522479	59.1805	85.0081
PTP4A1	protein tyrosine phosphatase 4A1	2.97932	0.0102934	0.434936	2.97932	1.57498	3.46932	1.16447
PARD6B	par-6 family cell polarity regulator beta	1.893	0.0103168	0.434936	1.893	0.920673	45.9183	24.2569
CRISP3	cysteine rich secretory protein 3	2.46012	0.0103226	0.434936	2.46012	1.29873	52.2122	21.2234
ENSG00000261208		-2.38129	0.0103746	0.434936	0.419941	-1.25174	5.97806	14.2355
ASCC3	activating signal cointegrator 1 complex subunit 3	-1.3919	0.0103832	0.434936	0.718442	-0.477056	291.393	405.59
DOCK10	dedicator of cytokinesis 10	-1.65656	0.010451	0.434936	0.603659	-0.728195	338.901	561.412
ZAP70	zeta chain of T cell receptor associated protein kinase 70	-1.92713	0.0105144	0.434936	0.518905	-0.946458	223.927	431.537
LRSAM1*	leucine rich repeat and sterile alpha motif containing 1	1.59374	0.0105182	0.434936	1.59374	0.672415	80.776	50.6834		leucine rich transmembrane and O-methyltransferase domain containing	1.59374	0.0105182	9	127451486	127503502	3830.52	0	0.434936	1.59374	0.672415	80.776	50.6834
ARHGEF19	Rho guanine nucleotide exchange factor 19	-2.07155	0.0105501	0.434936	0.482731	-1.05071	7.3667	15.2605
MACF1	microtubule actin crosslinking factor 1	-1.79967	0.0105525	0.434936	0.555657	-0.847735	1255.53	2259.54
CCDC141	coiled-coil domain containing 141	-1.94816	0.0105703	0.434936	0.513304	-0.962114	45.1523	87.9641
RAB43	RAB43, member RAS oncogene family	-2.10096	0.0105855	0.434936	0.475972	-1.07105	4.88141	10.2557
KANSL1-AS1	KANSL1 antisense RNA 1	-2.83392	0.0105858	0.434936	0.352868	-1.5028	44.5026	126.117
BUB1B	BUB1 mitotic checkpoint serine/threonine kinase B	1.64095	0.0106182	0.434936	1.64095	0.714531	110.085	67.0859
MKI67	marker of proliferation Ki-67	1.61766	0.0106261	0.434936	1.61766	0.693909	621.01	383.894
LINC02580	long intergenic non-protein coding RNA 2580	-1.90714	0.0106505	0.434936	0.524346	-0.931409	16.4705	31.4116
MED10	mediator complex subunit 10	-1.56438	0.0106547	0.434936	0.639231	-0.64559	24.4941	38.318
SAMD9L	sterile alpha motif domain containing 9 like	-1.6626	0.0106645	0.434936	0.601469	-0.733437	154.934	257.593
ZCCHC17	zinc finger CCHC-type containing 17	1.4502	0.0107194	0.434936	1.4502	0.536257	104.114	71.7925
CEP120	centrosomal protein 120	-1.36831	0.0107238	0.434936	0.730828	-0.452397	116.598	159.543
ENSG00000229689		-2.31805	0.0107355	0.434936	0.431396	-1.21291	7.90296	18.3195
ZSCAN5A-AS1	ZSCAN5A antisense RNA 1	2.50503	0.0107579	0.434936	2.50503	1.32483	8.62107	3.44151
GFM1	G elongation factor mitochondrial 1	-1.35371	0.0107591	0.434936	0.738708	-0.436924	85.8311	116.191
CHRNE	cholinergic receptor nicotinic epsilon subunit	2.79725	0.0107786	0.434936	2.79725	1.48401	15.4485	5.52274
SLC10A4	solute carrier family 10 member 4	10.184	0.01079	0.434936	10.184	3.34823	3.79363	0.37251
FLNB	filamin B	-1.82961	0.0108295	0.434936	0.546566	-0.871533	192.562	352.313
ERF	ETS2 repressor factor	1.66958	0.0108416	0.434936	1.66958	0.739481	55.8312	33.4403
SNORA5A	small nucleolar RNA, H/ACA box 5A	-2.25996	0.0108697	0.434936	0.442486	-1.1763	24.4909	55.3483
KLRD1	killer cell lectin like receptor K1	-1.75398	0.010874	0.434936	0.570133	-0.810629	107.933	189.311
TRAV12-1	T cell receptor alpha variable 12-1	-2.39478	0.0108866	0.434936	0.417575	-1.25989	3.83312	9.17946
GSPT2	G1 to S phase transition 2	-1.66009	0.0108969	0.434936	0.602376	-0.731264	18.068	29.9946
AMIGO1	adhesion molecule with Ig like domain 1	-1.76128	0.0109597	0.436317	0.567767	-0.816628	29.0765	51.2121
TRBV5-1	T cell receptor beta variable 5-1	-1.82627	0.0110196	0.436317	0.547563	-0.868903	14.7532	26.9433
ENSG00000261692		2.50063	0.0110381	0.436317	2.50063	1.32229	15.4344	6.1722
FOLR3	folate receptor gamma	-2.68625	0.0110648	0.436317	0.372266	-1.4256	10.3625	27.8364
ENSG00000228113		12.1256	0.011085	0.436317	12.1256	3.59998	3.53664	0.291668
LDLR	low density lipoprotein receptor	1.65478	0.0111259	0.436317	1.65478	0.726642	137.271	82.9538
MVP	major vault protein	-1.72645	0.0111429	0.436317	0.579222	-0.787811	148.678	256.685
CTDSPL2	CTD small phosphatase like 2	1.38729	0.0111698	0.436317	1.38729	0.472271	187.32	135.025
TNIP3	TNFAIP3 interacting protein 3	4.97453	0.0111777	0.436317	4.97453	2.31456	6.50096	1.30685
KIAA0319	KIAA0319	3.35689	0.0111899	0.436317	3.35689	1.74713	8.96881	2.67176
LINC02432	long intergenic non-protein coding RNA 2432	-2.87403	0.0112127	0.436317	0.347944	-1.52307	8.0386	23.1032
PPT2-EGFL8*	PPT2-EGFL8 readthrough (NMD candidate)	4.34173	0.0112408	0.436317	4.34173	2.11827	5.01897	1.15598
TLR4	toll like receptor 4	-1.88958	0.0112516	0.436317	0.529219	-0.918062	181.508	342.973
MT-TQ	tRNA	21.8355	0.0112626	0.436317	21.8355	4.4486	57.6634	2.64082
VWA5B2	von Willebrand factor A domain containing 5B2	7.11442	0.011264	0.436317	7.11442	2.83075	3.44932	0.484836
MT-TP	tRNA	7.75424	0.0112824	0.436317	7.75424	2.95499	46.573	6.00613
CTAGE7P	CTAGE family member 7, pseudogene	7.61187	0.0112959	0.436317	7.61187	2.92825	3.36638	0.442254
RPL7AP60	ribosomal protein L7a pseudogene 60	-2.07661	0.0113256	0.43632	0.481553	-1.05423	6.88181	14.2908
SIDT1	SID1 transmembrane family member 1	-1.62612	0.0113675	0.43632	0.614962	-0.701431	61.476	99.9672
RGL1*	ral guanine nucleotide dissociation stimulator like 1	-2.3461	0.0113703	0.43632	0.426239	-1.23027	4.66523	10.9451
GCNT4	glucosaminyl (N-acetyl) transferase 4	-1.86464	0.0114091	0.43632	0.536297	-0.898896	33.8943	63.2006
EREG	epiregulin	3.977	0.0114331	0.43632	3.977	1.99168	8.08348	2.03256
PET117	PET117 cytochrome c oxidase chaperone	-4.56211	0.011449	0.43632	0.219197	-2.1897	0.385414	1.7583
IL27RA	interleukin 27 receptor subunit alpha	-1.78355	0.0114837	0.43632	0.560681	-0.834748	119.952	213.941
TANGO6	transport and golgi organization 6 homolog	-1.38479	0.0114857	0.43632	0.722133	-0.469663	100.405	139.04
LINC01006*	long intergenic non-protein coding RNA 1006	1.84978	0.0114963	0.43632	1.84978	0.887355	27.5935	14.9172
VPS16	VPS16 core subunit of CORVET and HOPS complexes	-1.58609	0.0115543	0.43632	0.630483	-0.665471	70.8861	112.432
ENSG00000270012		-2.08092	0.0115724	0.43632	0.480556	-1.05722	9.79673	20.3862
PKHD1	PKHD1 ciliary IPT domain containing fibrocystin/polyductin	16.6009	0.0115797	0.43632	16.6009	4.05319	9.02174	0.543449
UBE2T*	ubiquitin conjugating enzyme E2 T	2.04256	0.0115806	0.43632	2.04256	1.03038	25.2572	12.3655
NAA30	N-alpha-acetyltransferase 30, NatC catalytic subunit	-1.47594	0.0115992	0.43632	0.677533	-0.561638	108.463	160.085
MXD3	MAX dimerization protein 3	1.69505	0.0116368	0.43632	1.69505	0.761332	118.019	69.6252
KIR3DL1	killer cell immunoglobulin like receptor, three Ig domains and long cytoplasmic tail 1	-4.19348	0.0116411	0.43632	0.238465	-2.06815	1.31301	5.50609
STAMBPL1	STAM binding protein like 1	-1.59281	0.0116807	0.43632	0.627822	-0.671572	43.2496	68.8883
SLC25A21-AS1	SLC25A21 antisense RNA 1	6.13007	0.0116818	0.43632	6.13007	2.6159	3.62747	0.59175
UBA6-DT	ubiquitin like modifier activating enzyme 6 divergent transcript	-1.63242	0.0117036	0.436336	0.612588	-0.70701	28.7248	46.8909
SLC16A7	solute carrier family 16 member 7	-1.60815	0.0117482	0.437154	0.621834	-0.685398	77.9601	125.371
HJURP	Holliday junction recognition protein	1.6017	0.0118049	0.437154	1.6017	0.679599	72.2601	45.1147
LONP2	lon peptidase 2, peroxisomal	-1.1918	0.0118347	0.437154	0.839069	-0.253139	337.182	401.853
TRGV7	T cell receptor gamma variable 7 (pseudogene)	-3.5497	0.0118498	0.437154	0.281714	-1.8277	0.668251	2.37209
CHMP7	charged multivesicular body protein 7	-1.6896	0.0118775	0.437154	0.591855	-0.756684	227.771	384.843
ZBTB14	zinc finger and BTB domain containing 14	-1.64085	0.0118784	0.437154	0.60944	-0.714443	43.7784	71.8338
LINC01127	long intergenic non-protein coding RNA 1127	-2.29298	0.0118952	0.437154	0.436113	-1.19723	9.70667	22.2573
GTF3C5	general transcription factor IIIC subunit 5	-1.38896	0.0118974	0.437154	0.719966	-0.474	100.578	139.699
POP5	POP5 homolog, ribonuclease P/MRP subunit	-1.66976	0.0119394	0.437545	0.598887	-0.739644	22.0659	36.8448
ENSG00000259363		-2.49771	0.011951	0.437545	0.400367	-1.3206	3.29519	8.23042
TSPAN3	tetraspanin 3	-1.57188	0.0120001	0.438001	0.636179	-0.652495	64.5409	101.451
MTFR2*	mitochondrial fission regulator 2	2.8478	0.0120065	0.438001	2.8478	1.50985	9.49162	3.33296
ENGASE	endo-beta-N-acetylglucosaminidase	-1.64858	0.0120663	0.438538	0.606582	-0.721226	71.2353	117.437
PTPN3	protein tyrosine phosphatase non-receptor type 3	28.3549	0.0121067	0.438538	28.3549	4.82552	30.5879	1.07875
SNORA5C	small nucleolar RNA, H/ACA box 5C	-2.31172	0.0121228	0.438538	0.432578	-1.20897	24.4854	56.6034
BAZ1A	bromodomain adjacent to zinc finger domain 1A	1.5898	0.0121518	0.438538	1.5898	0.668845	588.339	370.071
TLR5	toll like receptor 5	-1.84598	0.0122313	0.438538	0.541717	-0.884389	32.2832	59.5942
ABHD17A	abhydrolase domain containing 17A, depalmitoylase	-1.55188	0.0122506	0.438538	0.644381	-0.634015	116.405	180.647
GEMIN8P4	gem nuclear organelle associated protein 8 pseudogene 4	2.67154	0.0122567	0.438538	2.67154	1.41767	6.30027	2.35829
KIAA1522	KIAA1522	3.02723	0.0123118	0.438538	3.02723	1.598	13.7075	4.52806
SOCS1	suppressor of cytokine signaling 1	-2.11899	0.0123272	0.438538	0.471923	-1.08338	9.43642	19.9957
HEXB	hexosaminidase subunit beta	1.6027	0.012337	0.438538	1.6027	0.680501	132.253	82.5192
SLAIN2	SLAIN motif family member 2	1.35866	0.0123424	0.438538	1.35866	0.442189	386.009	284.109
ENSG00000278869		-2.41952	0.0123463	0.438538	0.413304	-1.27472	5.1539	12.47
CASP8	caspase 8	-1.44483	0.0123524	0.438538	0.692123	-0.530899	137.4	198.52
NCAPG2	non-SMC condensin II complex subunit G2	1.53894	0.0123556	0.438538	1.53894	0.621937	115.184	74.8461
SELENOM	selenoprotein M	3.6812	0.0123631	0.438538	3.6812	1.88018	9.01595	2.44919
IGLV2-14	immunoglobulin lambda variable 2-14	-2.24805	0.0123676	0.438538	0.44483	-1.16867	9.28773	20.8793
SPAG1*	sperm associated antigen 1	1.93362	0.0123875	0.438538	1.93362	0.951306	20.4813	10.5922
ANXA6	annexin A6	-1.81613	0.0124207	0.438952	0.550622	-0.860866	442.308	803.287
ENSG00000274427		8.05499	0.0124838	?	8.05499	3.00988	1.7694	0.219665
TEX15	testis expressed 15, meiosis and synapsis associated	14.2928	0.0125883	0.444029	14.2928	3.83721	7.86234	0.550092
TRIM27	tripartite motif containing 27	-1.5365	0.0126268	0.444029	0.650828	-0.619651	151.029	232.057
PRDM5*	PR/SET domain 5	2.05244	0.0126298	0.444029	2.05244	1.03734	73.1454	35.6382
IL4I1	interleukin 4 induced 1	3.87262	0.0126649	0.444495	3.87262	1.95331	5.35919	1.38387
POLM	DNA polymerase mu	-1.74687	0.0127046	0.44512	0.572453	-0.804771	45.3808	79.2743
PSMD6-AS2	PSMD6 antisense RNA 2	-1.82216	0.0128084	0.447987	0.548798	-0.865652	24.7357	45.0725
CD53	CD53 molecule	-1.59846	0.0129367	0.451056	0.625602	-0.676682	415.879	664.765
DGCR6L	DiGeorge syndrome critical region gene 6 like	-1.76628	0.0129405	0.451056	0.56616	-0.820717	21.9991	38.8567
ANKHD1	ankyrin repeat and KH domain containing 1	1.85694	0.0129899	0.452003	1.85694	0.892931	27.9515	15.0524
MID1	midline 1	2.73439	0.0130583	0.452261	2.73439	1.45122	14.0024	5.12085
TROAP	trophinin associated protein	1.64371	0.0130705	0.452261	1.64371	0.716959	153.923	93.6436
ACKR3	atypical chemokine receptor 3	-1.95046	0.0130804	0.452261	0.512699	-0.963817	6.66035	12.9908
CERT1	ceramide transporter 1	1.37554	0.0130861	0.452261	1.37554	0.459995	241.034	175.229
HAND2-AS1	HAND2 antisense RNA 1	16.4861	0.0132055	0.455538	16.4861	4.04318	7.06215	0.428369
PHETA1	PH domain containing endocytic trafficking adaptor 1	1.77068	0.0132257	0.455538	1.77068	0.824306	37.5145	21.1865
RFTN1	raftlin, lipid raft linker 1	-1.71641	0.0133253	0.45679	0.58261	-0.779397	68.0158	116.743
PRPF18	pre-mRNA processing factor 18	1.49863	0.0133515	0.45679	1.49863	0.583646	86.3145	57.5955
MEIOC	meiosis specific with coiled-coil domain	16.7898	0.0133626	0.45679	16.7898	4.06951	7.16539	0.426771
STXBP2	syntaxin binding protein 2	1.59649	0.0133667	0.45679	1.59649	0.674903	347.654	217.761
PKIB*	cAMP-dependent protein kinase inhibitor beta	15.518	0.0133796	0.45679	15.518	3.95587	53.1304	3.42379
DNAJB4	DnaJ heat shock protein family (Hsp40) member B4	1.45484	0.0133985	0.45679	1.45484	0.540864	302.983	208.258
GTF2IRD2B	GTF2I repeat domain containing 2	2.08179	0.0134191	0.45679	2.08179	1.05782	11.9298	5.73057
TRBV28	T cell receptor beta variable 28	-2.70494	0.0134532	0.457185	0.369694	-1.4356	5.96712	16.1407
RN7SL834P	RNA, 7SL, cytoplasmic 834, pseudogene	1.70998	0.0134893	0.457281	1.70998	0.773979	17.4986	10.2332
RBMS3	RNA binding motif single stranded interacting protein 3	-3.35366	0.013501	0.457281	0.298182	-1.74573	3.78853	12.7054
OCIAD2	OCIA domain containing 2	-1.72354	0.0135516	0.457975	0.580202	-0.785374	29.6312	51.0706
TNFRSF25	TNF receptor superfamily member 25	-1.8146	0.0135728	0.457975	0.551084	-0.859655	96.6093	175.308
TRMT9B	tRNA methyltransferase 9B (putative)	15.3097	0.013589	0.457975	15.3097	3.93637	9.63416	0.629286
NUDT16L1	nudix hydrolase 16 like 1	-1.55391	0.0136335	0.458717	0.643537	-0.635905	32.6587	50.7487
MYOM2*	myomesin 2	-3.23446	0.0137328	0.458921	0.309171	-1.69352	11.8287	38.2593
HPRT1	hypoxanthine phosphoribosyltransferase 1	1.82364	0.013733	0.458921	1.82364	0.866822	78.8877	43.2584
LINC02340	long intergenic non-protein coding RNA 2340	2.98088	0.0137404	0.458921	2.98088	1.57574	6.74518	2.26282
FAM229A	family with sequence similarity 229 member A	1.61214	0.0137494	0.458921	1.61214	0.688977	92.7409	57.5265
NPDC1	neural proliferation, differentiation and control 1	-2.17742	0.0137523	0.458921	0.45926	-1.12262	14.8015	32.229
UTRN	utrophin	-1.74277	0.0138457	0.461282	0.573799	-0.801383	697.923	1216.32
TRAJ5	T cell receptor alpha joining 5	-2.8465	0.0139099	0.462368	0.351309	-1.50919	1.43089	4.07302
SLAMF6	SLAM family member 6	-1.83303	0.0139237	0.462368	0.545544	-0.874233	55.1001	101
HMOX2	heme oxygenase 2	-1.61371	0.0140441	0.464656	0.61969	-0.690382	76.1799	122.932
BAHCC1	BAH domain and coiled-coil containing 1	2.35311	0.0140516	0.464656	2.35311	1.23457	19.2602	8.18502
KLHL25	kelch like family member 25	-2.0192	0.0141471	0.464656	0.495244	-1.01379	8.78855	17.7459
DHRS1	dehydrogenase/reductase 1	1.46499	0.01416	0.464656	1.46499	0.550888	52.5154	35.847
RBMX2	RNA binding motif protein X-linked 2	-1.67001	0.0141785	0.464656	0.598798	-0.739858	18.8772	31.5252
CARD11	caspase recruitment domain family member 11	-1.85395	0.0141807	0.464656	0.539389	-0.890602	96.5137	178.932
PIGP	phosphatidylinositol glycan anchor biosynthesis class P	1.71446	0.0142152	0.464656	1.71446	0.777753	27.4009	15.9823
ZNF226*	zinc finger protein 226	-1.65071	0.0142255	0.464656	0.605799	-0.723089	61.375	101.312
DCTN2	dynactin subunit 2	1.23473	0.0142431	0.464656	1.23473	0.304201	263.381	213.31
SPC25*	SPC25 component of NDC80 kinetochore complex	2.7599	0.0142818	0.464656	2.7599	1.46461	34.2417	12.4069
ZNF783	zinc finger family member 783	-1.76164	0.0142928	0.464656	0.567653	-0.81692	40.6764	71.6572
SMIM10L1	small integral membrane protein 10 like 1	-1.42758	0.0142936	0.464656	0.700487	-0.51357	80.8615	115.436
HLA-DPB1	major histocompatibility complex, class II, DP beta 1	-1.69585	0.0143093	0.464656	0.589674	-0.762011	181.215	307.314
COX10*	cytochrome c oxidase assembly factor heme A:farnesyltransferase COX10	-1.39405	0.0143672	0.464656	0.717333	-0.479286	40.5414	56.5169
PPFIA4	PTPRF interacting protein alpha 4	2.67462	0.014381	0.464656	2.67462	1.41934	20.6393	7.7167
ZNF93	zinc finger protein 93	1.71438	0.0143883	0.464656	1.71438	0.777687	32.8001	19.1324
FLT3	fms related receptor tyrosine kinase 3	-2.49574	0.0144097	0.464656	0.400683	-1.31947	7.19413	17.9547
AIP	aryl hydrocarbon receptor interacting protein	-1.47992	0.0144098	0.464656	0.675714	-0.565516	99.9694	147.946
CLUHP3	clustered mitochondria homolog pseudogene 3	-1.62523	0.0144336	0.464656	0.615296	-0.700647	56.0692	91.1256
SNHG15*	small nucleolar RNA host gene 15	-1.66104	0.0144492	0.464656	0.602033	-0.732085	28.0347	46.5667
METTL26	methyltransferase like 26	-1.68082	0.0144917	0.464675	0.594948	-0.749164	30.6925	51.5885
CENPV	centromere protein V	-1.70199	0.0144954	0.464675	0.587547	-0.767224	31.0046	52.7695
GNG11	G protein subunit gamma 11	-3.05958	0.0145933	0.465451	0.326843	-1.61333	23.939	73.2431
MAL	mal, T cell differentiation protein	-1.759	0.0145945	0.465451	0.568505	-0.814754	38.9117	68.4456
L3MBTL3*	L3MBTL histone methyl-lysine binding protein 3	-1.53787	0.0146395	0.465451	0.650251	-0.620931	37.0827	57.0282
TRBC1	T cell receptor beta constant 1	-1.79376	0.0146461	0.465451	0.557488	-0.842987	199.215	357.343
ITK	IL2 inducible T cell kinase	-1.78051	0.0146622	0.465451	0.561637	-0.832289	304.837	542.765
RPP30	ribonuclease P/MRP subunit p30	-1.51626	0.0146756	0.465451	0.659517	-0.600518	29.5603	44.8211
CTSO	cathepsin O	-1.84069	0.0146879	0.465451	0.543275	-0.880246	20.1301	37.0532
TEAD1	TEA domain transcription factor 1	20.7088	0.0147026	0.465451	20.7088	4.37217	20.8742	1.00798
CLU	clusterin	-2.69036	0.0147322	0.465665	0.371698	-1.4278	37.836	101.792
KNSTRN	kinetochore localized astrin (SPAG5) binding protein	1.74381	0.0148484	0.468185	1.74381	0.80224	132.368	75.9078
PTGER2*	prostaglandin E receptor 2	-1.61895	0.0148579	0.468185	0.617684	-0.695059	48.2001	78.0336
RN7SL145P	RNA, 7SL, cytoplasmic 145, pseudogene	-3.19307	0.0148908	0.468498	0.313179	-1.67494	1.1445	3.65445
COG8	component of oligomeric golgi complex 8	-1.59638	0.0149269	0.468601	0.626415	-0.674808	35.5027	56.676
RAB39B	RAB39B, member RAS oncogene family	-1.41485	0.0149516	0.468601	0.706786	-0.500654	28.591	40.4521
F2R	coagulation factor II thrombin receptor	-2.19124	0.0149632	0.468601	0.456364	-1.13174	24.9886	54.7558
SLC35A5	solute carrier family 35 member A5	1.34687	0.0151671	0.4698	1.34687	0.429606	105.03	77.981
TRIM68	tripartite motif containing 68	-1.7332	0.015175	0.4698	0.576967	-0.793438	18.2728	31.6705
ENSG00000271918		-2.38714	0.0151786	0.4698	0.418912	-1.25528	2.7109	6.4713
HECW2-AS1	HECW2 antisense RNA 1	-1.95625	0.0151799	0.4698	0.511181	-0.968093	7.79274	15.2446
ENTR1	endosome associated trafficking regulator 1	-1.49899	0.0152053	0.4698	0.667117	-0.583989	45.946	68.8725
TRBJ1-1	T cell receptor beta joining 1-1	-4.71608	0.0152195	0.4698	0.212041	-2.23759	0.378217	1.7837
ELAVL3	ELAV like RNA binding protein 3	5.00171	0.0152302	0.4698	5.00171	2.32242	8.78892	1.75718
ACSS2	acyl-CoA synthetase short chain family member 2	1.44675	0.0152442	0.4698	1.44675	0.532813	94.2336	65.1348
ANTXRLP1	ANTXR like pseudogene 1	-1.80704	0.0152485	0.4698	0.55339	-0.853631	15.5664	28.1291
PDE4DIPP2	PDE4DIP pseudogene 2	-1.92023	0.0152652	0.4698	0.52077	-0.941282	17.9349	34.4392
FAM178B	family with sequence similarity 178 member B	2.84734	0.0152711	0.4698	2.84734	1.50962	16.763	5.88724
ZNF275	zinc finger protein 275	-1.73424	0.0152892	0.4698	0.576623	-0.794301	32.7386	56.7766
TRMT44	tRNA methyltransferase 44 homolog	-1.64668	0.0153113	0.4698	0.607283	-0.719559	31.0842	51.1857
CCSER1*	coiled-coil serine rich protein 1	2.35987	0.0153246	0.4698	2.35987	1.23871	20.4166	8.6516
ACY3	aminoacylase 3	3.66481	0.0154203	0.472024	3.66481	1.87374	3.74483	1.02184
RUFY2	RUN and FYVE domain containing 2	1.73741	0.0154527	0.472294	1.73741	0.796937	137.087	78.9034
PLCG1	phospholipase C gamma 1	-1.81146	0.0154755	0.472294	0.552042	-0.857151	222.69	403.394
RPL32P3	ribosomal protein L32 pseudogene 3	-1.60568	0.0155253	0.473007	0.622791	-0.68318	42.0307	67.4876
BUB1	BUB1 mitotic checkpoint serine/threonine kinase	1.58383	0.0155897	0.473007	1.58383	0.663416	208.371	131.562
RRS1	ribosome biogenesis regulator 1 homolog	-1.84756	0.0156024	0.473007	0.541253	-0.885624	12.819	23.6839
RAG2	recombination activating 2	8.96177	0.0156201	?	8.96177	3.16378	1.91715	0.213926
GPRC5D-AS1*	GPRC5D and HEBP1 antisense RNA 1	4.41143	0.0157129	0.473007	4.41143	2.14125	15.2556	3.4582
PATZ1	POZ/BTB and AT hook containing zinc finger 1	-1.67014	0.0157202	0.473007	0.598751	-0.739973	59.3898	99.1895
ARHGAP28	Rho GTPase activating protein 28	17.7382	0.0157203	0.473007	17.7382	4.14879	22.4462	1.26541
ZNF528	zinc finger protein 528	-1.65593	0.0157325	0.473007	0.603889	-0.727645	36.308	60.1237
RFC4	replication factor C subunit 4	1.55867	0.0157451	0.473007	1.55867	0.640318	66.9271	42.9385
ZNF154	zinc finger protein 154	-1.60441	0.0157803	0.473007	0.623282	-0.682044	64.0185	102.712
RIPOR2	RHO family interacting cell polarization regulator 2	-1.52862	0.0158046	0.473007	0.654184	-0.612232	1264.17	1932.44
NAP1L5	nucleosome assembly protein 1 like 5	-2.14111	0.0158364	0.473007	0.467047	-1.09836	21.5009	46.0358
CCT3	chaperonin containing TCP1 subunit 3	-1.31	0.0159279	0.473007	0.763358	-0.389569	386.993	506.962
ENSG00000279673		-2.96113	0.0159476	0.473007	0.337708	-1.56615	1.50351	4.45209
MGLL	monoglyceride lipase	1.84689	0.0159759	0.473007	1.84689	0.885098	65.4377	35.4313
BRICD5*	BRICHOS domain containing 5	-2.41428	0.0159883	0.473007	0.414203	-1.27159	2.48692	6.00412
ANLN	anillin actin binding protein	1.63108	0.0159988	0.473007	1.63108	0.705828	130.773	80.1758
INF2	inverted formin 2	-1.75883	0.0160047	0.473007	0.568559	-0.814618	48.2476	84.8594
EXT2	exostosin glycosyltransferase 2	-1.50561	0.0160265	0.473007	0.664181	-0.590351	78.3744	118.001
SLC39A10	solute carrier family 39 member 10	-1.45708	0.0160274	0.473007	0.686303	-0.543081	98.2558	143.167
GNG4	G protein subunit gamma 4	8.82797	0.0160287	0.473007	8.82797	3.14208	5.07424	0.574792
NCOA6*	nuclear receptor coactivator 6	1.43916	0.0160339	0.473007	1.43916	0.525229	198.614	138.007
PSMD6	proteasome 26S subunit, non-ATPase 6	-1.29396	0.0160371	0.473007	0.772823	-0.37179	182.411	236.033
TAF11	TATA-box binding protein associated factor 11	-1.33246	0.0160767	0.473007	0.750491	-0.414094	77.1286	102.771
TRBV4-2	T cell receptor beta variable 4-2	-2.10217	0.0161021	0.473007	0.475698	-1.07188	5.25262	11.0419
ENSG00000271551		2.85811	0.0161178	0.473007	2.85811	1.51506	7.54261	2.63902
ZBTB24	zinc finger and BTB domain containing 24	-1.51564	0.0161188	0.473007	0.659786	-0.599931	49.6964	75.322
KLRK1	killer cell lectin like receptor G1	-1.96656	0.0161263	0.473007	0.508501	-0.975677	9.4693	18.622
MIR4435-2HG	MIR4435-2 host gene	1.66837	0.016226	0.474898	1.66837	0.738441	68.5857	41.1093
TAS2R19	taste 2 receptor member 19	-2.1955	0.0162374	0.474898	0.455478	-1.13455	6.06821	13.3227
ELF1	E74 like ETS transcription factor 1	1.25427	0.0162872	0.475671	1.25427	0.326848	631.296	503.317
OXLD1	oxidoreductase like domain containing 1	-1.66089	0.0163168	0.475851	0.602086	-0.731959	45.2411	75.1407
PIGW	phosphatidylinositol glycan anchor biosynthesis class W	-1.72651	0.0164374	0.477566	0.579203	-0.787858	9.53411	16.4607
FRG1DP	FSHD region gene 1 family member D, pseudogene	2.35203	0.0164504	0.477566	2.35203	1.23391	13.2379	5.6283
SENP2	SUMO specific peptidase 2	1.31269	0.0164727	0.477566	1.31269	0.392526	260.348	198.332
PTRHD1*	peptidyl-tRNA hydrolase domain containing 1	-1.66174	0.0164897	0.477566	0.60178	-0.732693	64.3786	106.98
MARS2	methionyl-tRNA synthetase 2, mitochondrial	-1.62292	0.0164929	0.477566	0.616175	-0.698588	32.0773	52.0587
RALGAPA1	Ral GTPase activating protein catalytic subunit alpha 1	-1.41682	0.0165206	0.477689	0.705805	-0.502657	74.9966	106.257
MRPL20-AS1	MRPL20 antisense RNA 1	-1.62186	0.0165485	0.477817	0.616578	-0.697645	31.2266	50.645
EIF4A3*	eukaryotic translation initiation factor 4A3	-1.5416	0.0167001	0.478831	0.648676	-0.624429	67.1124	103.46
ENSG00000286180		-4.29149	0.0167214	0.478831	0.233019	-2.10148	0.430271	1.8465
ATP8B2	ATPase phospholipid transporting 8B2	-1.77567	0.0167427	0.478831	0.563168	-0.828363	154.019	273.486
TTC41P	tetratricopeptide repeat domain 41, pseudogene	2.30473	0.016761	0.478831	2.30473	1.2046	10.2829	4.46165
CCR7	C-C motif chemokine receptor 7	-1.82631	0.0167613	0.478831	0.547552	-0.868933	390.155	712.544
KRT73	keratin 73	-2.23658	0.0168352	0.478831	0.44711	-1.1613	7.59779	16.9931
COX10-AS1*	COX10 antisense RNA 1	-1.61439	0.0168485	0.478831	0.619429	-0.69099	35.446	57.2236
MRPL24	mitochondrial ribosomal protein L24	-1.52457	0.0168509	0.478831	0.655921	-0.608406	30.3353	46.2485
SLC2A10	solute carrier family 2 member 10	4.51681	0.0168547	0.478831	4.51681	2.17531	5.06528	1.12143
TRBC2	T cell receptor beta constant 2	-1.8867	0.0168816	0.478831	0.530025	-0.915868	272.824	514.738
UTP25	UTP25 small subunit processor component	-1.6443	0.0168844	0.478831	0.608162	-0.717472	47.1309	77.4972
HSD17B10	hydroxysteroid 17-beta dehydrogenase 10	-1.46408	0.016888	0.478831	0.683021	-0.549997	62.3353	91.2641
UST*	uronyl 2-sulfotransferase	-1.94872	0.0168894	0.478831	0.513156	-0.96253	10.4532	20.3703
ENSG00000267082		3.32268	0.0169403	0.479605	3.32268	1.73235	9.36024	2.81708
SDCCAG8	SHH signaling and ciliogenesis regulator SDCCAG8	1.49756	0.0170215	0.481152	1.49756	0.582617	200.512	133.892
CAMK2D	calcium/calmodulin dependent protein kinase II delta	-1.56259	0.0170619	0.481152	0.639963	-0.643939	105.826	165.363
RTP4	receptor transporter protein 4	-1.89994	0.0171024	0.481152	0.526332	-0.925955	9.30747	17.6837
SLC38A1	solute carrier family 38 member 1	-1.48169	0.0171223	0.481152	0.674906	-0.567243	520.048	770.549
XPNPEP1	X-prolyl aminopeptidase 1	-1.56806	0.0171424	0.481152	0.637732	-0.648977	91.4127	143.34
LINC01145	long intergenic non-protein coding RNA 1145	-1.91658	0.0172539	0.481152	0.521763	-0.938535	9.7098	18.6096
ITGB7	integrin subunit beta 7	-1.82129	0.0172825	0.481152	0.549063	-0.864957	114.364	208.29
CMTM3	CKLF like MARVEL transmembrane domain containing 3	-1.46238	0.0172866	0.481152	0.683815	-0.548323	58.5742	85.658
PSRC1	proline and serine rich coiled-coil 1	1.94801	0.0173002	0.481152	1.94801	0.962002	15.8326	8.12756
LINC02731	long intergenic non-protein coding RNA 2731	-4.1419	0.017308	0.481152	0.241435	-2.05029	1.35952	5.63099
BCL11B	BAF chromatin remodeling complex subunit BCL11B	-1.55645	0.0173196	0.481152	0.642488	-0.638258	258.835	402.864
HINT1	histidine triad nucleotide binding protein 1	-1.63917	0.01734	0.481152	0.610065	-0.712966	213.5	349.963
LY9	lymphocyte antigen 9	-1.60801	0.0173474	0.481152	0.621888	-0.685274	106.421	171.125
ZNF256	zinc finger protein 256	-1.64138	0.017377	0.481152	0.609242	-0.714912	16.0527	26.3487
MMRN1	multimerin 1	-2.25544	0.0173973	0.481152	0.443372	-1.17341	31.6479	71.3801
ENSG00000222031		3.74295	0.0174303	0.481152	3.74295	1.90417	9.27839	2.4789
TSC22D3	TSC22 domain family member 3	-1.5925	0.0174372	0.481152	0.627945	-0.67129	876.006	1395.04
SCAPER	S-phase cyclin A associated protein in the ER	-1.65119	0.0174416	0.481152	0.605624	-0.723506	49.4358	81.6279
ZNF765	zinc finger protein 765	-1.48762	0.0176217	0.481152	0.672213	-0.57301	51.1961	76.1605
SDR42E1	short chain dehydrogenase/reductase family 42E, member 1	-1.78475	0.0176357	0.481152	0.560303	-0.835721	20.1962	36.0452
SMYD4	SET and MYND domain containing 4	-1.50952	0.0176405	0.481152	0.662463	-0.594088	48.9381	73.8729
MED30	mediator complex subunit 30	-1.50389	0.017642	0.481152	0.664944	-0.588696	27.7435	41.7231
OTOGL*	otogelin like	22.0264	0.0176492	0.481152	22.0264	4.46116	12.2029	0.554012
SCARNA23	small Cajal body-specific RNA 23	20.1345	0.0176626	0.481152	20.1345	4.3316	14.2395	0.70722
SLFN5	schlafen family member 5	-1.73171	0.0176931	0.481152	0.577463	-0.792199	461.126	798.538
KIF3B	kinesin family member 3B	1.34853	0.0177321	0.481152	1.34853	0.431384	79.2315	58.7541
SMIM4	small integral membrane protein 4	1.76178	0.0177454	0.481152	1.76178	0.817033	14.4554	8.20499
GPR171	G protein-coupled receptor 171	-1.81112	0.0177583	0.481152	0.552146	-0.856878	34.5744	62.6182
LINC01340	long intergenic non-protein coding RNA 1340	6.14916	0.0177974	0.481152	6.14916	2.62039	4.09651	0.66619
CDADC1	cytidine and dCMP deaminase domain containing 1	1.53655	0.0178069	0.481152	1.53655	0.619699	25.3875	16.5223
KNDC1	kinase non-catalytic C-lobe domain containing 1	2.61624	0.0178177	0.481152	2.61624	1.38749	21.6551	8.27717
RNASEH2B-AS1	RNASEH2B antisense RNA 1	3.22484	0.017836	0.481152	3.22484	1.68923	5.80552	1.80025
ENSG00000230747		-3.96966	0.0178456	0.481152	0.251911	-1.98901	0.4936	1.95942
C5orf64	chromosome 5 putative open reading frame 64	23.8476	0.0178622	0.481152	23.8476	4.57577	25.7469	1.07964
RACK1	receptor for activated C kinase 1	-1.36975	0.0178673	0.481152	0.73006	-0.453914	3076.87	4214.55
VIPR1	vasoactive intestinal peptide receptor 1	-1.78399	0.0178684	0.481152	0.560541	-0.835109	49.732	88.7215
FIRRE	firre intergenic repeating RNA element	-1.57381	0.0179622	0.481152	0.6354	-0.654263	63.6247	100.133
MAP3K21	mitogen-activated protein kinase kinase kinase 21	3.53462	0.0179707	0.481152	3.53462	1.82156	6.21207	1.75749
ICAM2	intercellular adhesion molecule 2	-1.52401	0.017974	0.481152	0.656162	-0.607875	93.983	143.231
IL1R2	interleukin 1 receptor type 2	-2.34094	0.0179804	0.481152	0.427178	-1.22709	43.8794	102.719
DOK2	docking protein 2	-1.58698	0.0180262	0.481152	0.630127	-0.666285	88.7353	140.821
CD79B	CD79b molecule	-1.94596	0.0180346	0.481152	0.513884	-0.960485	95.8973	186.613
PIP4K2B	phosphatidylinositol-5-phosphate 4-kinase type 2 beta	-1.49498	0.0180413	0.481152	0.668904	-0.580128	104.525	156.263
GOLIM4*	golgi integral membrane protein 4	1.55759	0.0180419	0.481152	1.55759	0.639312	72.2259	46.3704
EIF2D	eukaryotic translation initiation factor 2D	-1.27905	0.0180703	0.481152	0.781833	-0.355069	182.475	233.394
ENSG00000285884		-2.13619	0.0180822	0.481152	0.468122	-1.09504	5.58771	11.9364
ENSG00000255477		-2.57339	0.0181278	0.481647	0.388592	-1.36367	5.83468	15.0149
TRAPPC6B	trafficking protein particle complex subunit 6B	1.44194	0.01816	0.481647	1.44194	0.528012	181.289	125.725
HLA-DQA2*	major histocompatibility complex, class II, DQ alpha 2	-3.02828	0.0181868	0.481647	0.330221	-1.5985	8.49925	25.7381
LINC00243	long intergenic non-protein coding RNA 243	-1.84588	0.0182074	0.481647	0.541746	-0.88431	8.63305	15.9356
ZNF227	zinc finger protein 227	-1.39675	0.0182376	0.481647	0.715946	-0.482078	72.1605	100.79
PPP5C	protein phosphatase 5 catalytic subunit	-1.5119	0.0182428	0.481647	0.661419	-0.596364	53.8671	81.4417
NEURL1B	neuralized E3 ubiquitin protein ligase 1B	2.49782	0.0182773	0.481933	2.49782	1.32067	9.1115	3.64778
APBA2*	amyloid beta precursor protein binding family A member 2	-1.74797	0.0183126	0.482238	0.572093	-0.805678	92.3281	161.387
ZNF337	zinc finger protein 337	-1.63968	0.0183366	0.482248	0.609876	-0.713412	46.8331	76.7911
LINC01137	long intergenic non-protein coding RNA 1137	-1.98059	0.0183715	0.482343	0.5049	-0.985929	5.03139	9.96511
IFT81	intraflagellar transport 81	2.06905	0.0183881	0.482343	2.06905	1.04897	36.1042	17.4497
LDHB	lactate dehydrogenase B	-1.58007	0.0184354	0.482343	0.632884	-0.659986	35.6385	56.3112
LCA5	lebercilin LCA5	1.92978	0.0184685	0.482343	1.92978	0.948435	21.9598	11.3794
LINC02506	long intergenic non-protein coding RNA 2506	2.60246	0.0185046	0.482343	2.60246	1.37987	172.617	66.3284
NUDT5	nudix hydrolase 5	-1.39593	0.0185447	0.482343	0.71637	-0.481224	61.4417	85.7681
ZNF174	zinc finger protein 174	-1.59984	0.0185509	0.482343	0.625061	-0.677932	15.0038	24.0038
HAUS1	HAUS augmin like complex subunit 1	1.87456	0.0185813	0.482343	1.87456	0.906554	144.828	77.2594
DLG2	discs large MAGUK scaffold protein 2	3.30558	0.0185839	0.482343	3.30558	1.7249	20.9639	6.34197
PRKCQ	protein kinase C theta	-1.65935	0.0185997	0.482343	0.602647	-0.730616	89.7574	148.939
ENSG00000260267		-1.75412	0.0186009	0.482343	0.570088	-0.810745	35.6655	62.5615
STARD7-AS1*	STARD7 antisense RNA 1	1.6135	0.018691	0.48341	1.6135	0.690192	26.9172	16.6825
MREG	melanoregulin	-1.98338	0.0187213	0.48341	0.504189	-0.987963	8.5306	16.9194
ACTN2	actinin alpha 2	14.1649	0.0187297	0.48341	14.1649	3.82424	16.4523	1.16148
ZCCHC24	zinc finger CCHC-type containing 24	1.71998	0.0187439	0.48341	1.71998	0.782392	20.0326	11.647
AURKB	aurora kinase B	1.84777	0.0187664	0.48341	1.84777	0.885786	25.4807	13.79
ENSG00000289294		-2.06324	0.0188185	0.48341	0.484674	-1.04491	5.40353	11.1488
ENSG00000276791		-2.0812	0.0188251	0.48341	0.480492	-1.05742	24.27	50.5107
NOB1	NIN1 (RPN12) binding protein 1 homolog	-1.6258	0.01886	0.48341	0.61508	-0.701153	25.012	40.6646
ENSG00000215068		-1.5104	0.0188623	0.48341	0.662078	-0.594927	56.0086	84.5952
ENSG00000228427		2.0172	0.0188795	0.48341	2.0172	1.01235	11.3448	5.62405
CHRNA2	cholinergic receptor nicotinic alpha 2 subunit	4.65141	0.0189986	0.48576	4.65141	2.21767	8.87129	1.90722
FAM86HP	family with sequence similarity 86, member A pseudogene	-2.03583	0.019019	0.48576	0.4912	-1.02562	4.50509	9.17159
SAG	S-antigen visual arrestin	4.31735	0.0190855	0.486644	4.31735	2.11015	6.50321	1.5063
IFITM3*	interferon induced transmembrane protein 3	-1.90161	0.0191489	0.486644	0.52587	-0.927222	34.7995	66.1752
FHIP2A	FHF complex subunit HOOK interacting protein 2A	1.26686	0.0191782	0.486644	1.26686	0.341257	261.428	206.359
COQ10B	coenzyme Q10B	1.33769	0.0191879	0.486644	1.33769	0.419746	176.843	132.2
PLK4	polo like kinase 4	1.49466	0.0192474	0.486644	1.49466	0.579821	43.7645	29.2805
ENSG00000228549		9.95602	0.019251	0.486644	9.95602	3.31557	5.93709	0.596332
TLR8	toll like receptor 8	-1.78902	0.0192987	0.486644	0.558964	-0.839174	97.8841	175.117
SLC22A31	solute carrier family 22 member 31	3.34531	0.0193116	0.486644	3.34531	1.74214	5.48523	1.63968
SDAD1	SDA1 domain containing 1	-1.33597	0.0193408	0.486644	0.74852	-0.417887	74.5827	99.6401
LRRC8D-DT	LRRC8D divergent transcript	-3.48135	0.0193589	0.486644	0.287245	-1.79965	0.622824	2.16827
C14orf28	chromosome 14 open reading frame 28	1.59738	0.0193607	0.486644	1.59738	0.675711	23.8316	14.9191
STAM	signal transducing adaptor molecule	1.45066	0.0193933	0.486644	1.45066	0.53671	592.454	408.403
ENSG00000261026		15.3681	0.019405	0.486644	15.3681	3.94187	10.873	0.707507
GREB1	growth regulating estrogen receptor binding 1	10.8576	0.0194418	0.486644	10.8576	3.44063	7.28505	0.670964
TBC1D10C*	TBC1 domain family member 10C	-1.63195	0.0194488	0.486644	0.612762	-0.706601	271.265	442.692
IL16	interleukin 16	-1.60125	0.0194535	0.486644	0.624513	-0.679197	703.775	1126.92
TMEM147-AS1	TMEM147 antisense RNA 1	-1.74401	0.019461	0.486644	0.573392	-0.802406	20.489	35.733
ZNF850	zinc finger protein 850	1.66278	0.0194839	0.486644	1.66278	0.733595	86.8271	52.2181
C4orf48*	chromosome 4 open reading frame 48	-2.48784	0.0195234	0.487033	0.401955	-1.31489	2.28536	5.68562
PGF*	placental growth factor	5.60442	0.0196173	0.488775	5.60442	2.48656	119.36	21.2974
ENSG00000265393		-3.6465	0.0197308	0.491003	0.274236	-1.86651	0.70326	2.56444
FAM86C1P	family with sequence similarity 86 member C1, pseudogene	-2.23825	0.0197692	0.491357	0.446777	-1.16237	4.07771	9.12695
IMPACT	impact RWD domain protein	1.40741	0.0198329	0.492321	1.40741	0.493046	75.0777	53.3444
GOSR1	golgi SNAP receptor complex member 1	1.57883	0.0199098	0.492321	1.57883	0.658858	209.472	132.675
PRKRA	protein activator of interferon induced protein kinase EIF2AK2	-1.42805	0.0199125	0.492321	0.700253	-0.514051	54.7353	78.165
CTSW	cathepsin W	-1.76833	0.0199276	0.492321	0.565506	-0.822385	96.3021	170.294
ANO8	anoctamin 8	-1.92143	0.0199403	0.492321	0.520445	-0.942182	11.7167	22.5129
PTMS	parathymosin	1.72091	0.0199531	0.492321	1.72091	0.783171	77.228	44.8763
ZNF558	zinc finger protein 558	-1.58944	0.0200029	0.492373	0.629153	-0.668517	45.267	71.949
EVL	Enah/Vasp-like	-1.67827	0.0200036	0.492373	0.595851	-0.746976	591.713	993.056
KIAA1958	KIAA1958	1.48919	0.0200807	0.493676	1.48919	0.574526	59.0107	39.6261
ENSG00000270130		-3.64462	0.0201052	0.49368	0.274377	-1.86577	0.764159	2.78507
ENSG00000285696		-3.67584	0.0201339	0.493791	0.272047	-1.87807	1.16767	4.29215
ENSG00000288927		-3.15189	0.0201664	0.493993	0.31727	-1.65622	0.993125	3.13023
SATB1	SATB homeobox 1	-1.45713	0.0202123	0.49452	0.68628	-0.543132	528.582	770.214
PTPN14	protein tyrosine phosphatase non-receptor type 14	2.5245	0.0202725	0.495399	2.5245	1.33599	22.4006	8.8733
LY6E	lymphocyte antigen 6 family member E	-1.72017	0.0203591	0.49651	0.581339	-0.782548	71.9406	123.75
FSTL1	follistatin like 1	4.33532	0.0203668	0.49651	4.33532	2.11614	83.4163	19.2411
B3GNT8	UDP-GlcNAc:betaGal beta-1,3-N-acetylglucosaminyltransferase 8	1.59293	0.0204471	0.497873	1.59293	0.671682	171.362	107.577
ENSG00000287839		-2.63099	0.0205489	0.499016	0.380085	-1.39561	1.72549	4.53974
GIMAP5	GTPase, IMAP family member 5	-1.72778	0.0205532	0.499016	0.578777	-0.78892	84.8979	146.685
AQP3	aquaporin 3 (Gill blood group)	-1.62058	0.0205904	0.499016	0.617065	-0.696506	92.8361	150.448
CACNA1D	calcium voltage-gated channel subunit alpha1 D	2.93859	0.0206013	0.499016	2.93859	1.55513	16.8374	5.72975
RNF157	ring finger protein 157	-1.82666	0.0206167	0.499016	0.547446	-0.869212	26.1545	47.7756
TACSTD2	tumor associated calcium signal transducer 2	2.88232	0.0206937	0.499503	2.88232	1.52723	6.49169	2.25224
AUTS2	activator of transcription and developmental regulator AUTS2	-1.75112	0.0207299	0.499503	0.571062	-0.80828	65.7042	115.056
CPAMD8	C3 and PZP like alpha-2-macroglobulin domain containing 8	2.08459	0.0207412	0.499503	2.08459	1.05977	26.6278	12.7736
PTPN12	protein tyrosine phosphatase non-receptor type 12	1.51825	0.0207496	0.499503	1.51825	0.602408	203.672	134.149
ZNF81	zinc finger protein 81	-1.40509	0.0207595	0.499503	0.711696	-0.490666	67.1458	94.3462
SH3YL1	SH3 and SYLF domain containing 1	-1.54557	0.0207977	0.499833	0.64701	-0.628141	55.1255	85.2004
SNORD100	small nucleolar RNA, C/D box 100	-3.05221	0.0208223	0.499833	0.327632	-1.60985	0.984657	3.00538
MSANTD4	Myb/SANT DNA binding domain containing 4 with coiled-coils	-1.59877	0.0208708	0.499913	0.625479	-0.676967	29.094	46.5148
ARG1	arginase 1	1.51237	0.0208747	0.499913	1.51237	0.596811	659.469	436.05
VDAC2P5	VDAC2 pseudogene 5	5.05938	0.0209075	0.500109	5.05938	2.33896	2.87476	0.568205
ADRB2	adrenoceptor beta 2	-1.55803	0.020955	0.500658	0.641835	-0.639725	42.4284	66.1049
AFF3	AF4/FMR2 family member 3	-1.64574	0.0210395	0.501651	0.607629	-0.718738	95.9239	157.866
PEX10	peroxisomal biogenesis factor 10	-1.51023	0.0210459	0.501651	0.66215	-0.59477	28.9681	43.7485
DCTN6-DT	DCTN6 divergent transcript	2.06132	0.0211068	0.502514	2.06132	1.04357	25.51	12.3756
ENSG00000279253		2.61144	0.0211467	0.50269	2.61144	1.38484	9.87702	3.78222
WDR7	WD repeat domain 7	-1.21103	0.0211982	0.50269	0.825747	-0.276229	214.975	260.34
GTF2IP23	general transcription factor IIi pseudogene 23	2.21939	0.0212073	0.50269	2.21939	1.15016	11.9213	5.37145
DDIT4	DNA damage inducible transcript 4	-1.79167	0.021213	0.50269	0.558139	-0.841302	89.3968	160.169
TP53RK	TP53 regulating kinase	-1.55466	0.0213066	0.504321	0.643225	-0.636604	49.2677	76.5947
UAP1	UDP-N-acetylglucosamine pyrophosphorylase 1	1.78889	0.0213525	0.504822	1.78889	0.839066	49.4177	27.6248
NKIRAS1	NFKB inhibitor interacting Ras like 1	1.95544	0.0214037	0.505079	1.95544	0.967491	16.2464	8.30832
BRSK2	BR serine/threonine kinase 2	11.8384	0.0214213	0.505079	11.8384	3.56541	8.92097	0.75356
HBD	hemoglobin subunit delta	1.98204	0.0214378	0.505079	1.98204	0.986986	609.066	307.292
FMN1	formin 1	-2.39427	0.0215052	0.506082	0.417663	-1.25959	10.9943	26.3235
NBPF14	NBPF member 14	-1.77122	0.0216307	0.508293	0.564581	-0.824747	10.1548	17.9864
PLXDC1	plexin domain containing 1	-1.78056	0.0216839	0.508293	0.561622	-0.83233	31.4045	55.9175
GIPR	gastric inhibitory polypeptide receptor	4.20276	0.0216988	0.508293	4.20276	2.07134	4.7346	1.12655
RAB37	RAB37, member RAS oncogene family	-1.51051	0.0216991	0.508293	0.662029	-0.595034	132.492	200.131
FBXO25	F-box protein 25	-1.37198	0.0217417	0.508368	0.728875	-0.456256	52.923	72.6091
CKAP2	cytoskeleton associated protein 2	1.36241	0.0217523	0.508368	1.36241	0.446157	140.664	103.247
FXYD6	FXYD domain containing ion transport regulator 6	2.67227	0.0218274	0.508658	2.67227	1.41806	6.29489	2.35564
TNIK	TRAF2 and NCK interacting kinase	-1.57283	0.0218377	0.508658	0.635795	-0.653367	134.651	211.784
CRB2	crumbs cell polarity complex component 2	4.04962	0.0218841	0.508658	4.04962	2.01779	4.76025	1.17548
ENSG00000289480		2.55089	0.0218894	0.508658	2.55089	1.351	6.79069	2.66208
CLEC4E	C-type lectin domain family 4 member E	-1.88505	0.0219065	0.508658	0.530491	-0.9146	43.4145	81.8384
FCRLA	Fc receptor like A	-1.82699	0.0219146	0.508658	0.547348	-0.869468	55.462	101.329
MMRN2	multimerin 2	-11.3467	0.0219576	0.508949	0.0881315	-3.5042	0.373712	4.2404
CNN1	calponin 1	3.6373	0.0220136	0.508949	3.6373	1.86287	8.84361	2.43137
COL25A1	collagen type XXV alpha 1 chain	9.2632	0.0220202	0.508949	9.2632	3.21151	4.56981	0.49333
CCL5*	C-C motif chemokine ligand 5	-1.69978	0.0220271	0.508949	0.58831	-0.765351	163.002	277.068
ECD	ecdysoneless cell cycle regulator	1.22976	0.02209	0.509773	1.22976	0.298379	160.787	130.746
TMEM243	transmembrane protein 243	-1.51104	0.0221128	0.509773	0.661798	-0.595538	54.5189	82.3801
ZFP62	ZFP62 zinc finger protein	-1.53135	0.0222084	0.511397	0.653018	-0.614806	73.3001	112.248
GOLGA7B	golgin A7 family member B	-1.81915	0.0222503	0.511419	0.549706	-0.863268	19.047	34.6495
TLR6	toll like receptor 6	-1.5222	0.0223239	0.511419	0.656945	-0.606155	62.7397	95.5022
SPIRE1	spire type actin nucleation factor 1	2.22838	0.0223565	0.511419	2.22838	1.156	16.9095	7.58825
ZBTB40	zinc finger and BTB domain containing 40	-1.42232	0.0224122	0.511419	0.703075	-0.508249	134.712	191.604
RAB1A	RAB1A, member RAS oncogene family	1.42657	0.0224384	0.511419	1.42657	0.512552	181.939	127.536
EPX	eosinophil peroxidase	2.75232	0.0224416	0.511419	2.75232	1.46065	9.85042	3.57895
TXNIP	thioredoxin interacting protein	-1.53399	0.0224478	0.511419	0.651895	-0.617289	3398.04	5212.57
LY86	lymphocyte antigen 86	-1.67087	0.0224571	0.511419	0.59849	-0.740601	27.9377	46.6802
NDUFAF4	NADH:ubiquinone oxidoreductase complex assembly factor 4	-1.83776	0.0224635	0.511419	0.544141	-0.877948	11.2337	20.6448
RGS16	regulator of G protein signaling 16	-1.75204	0.0224809	0.511419	0.570762	-0.809038	40.045	70.1605
NUP85*	nucleoporin 85	1.40777	0.0225213	0.511419	1.40777	0.493417	152.423	108.272
TMEM203	transmembrane protein 203	-1.52577	0.0225311	0.511419	0.655407	-0.609536	36.2288	55.2768
ZNF607	zinc finger protein 607	-1.61979	0.0225776	0.511419	0.617362	-0.69581	13.8897	22.4985
MAPKAPK5-AS1	MAPKAPK5 antisense RNA 1	-1.56062	0.0225815	0.511419	0.64077	-0.642121	28.9712	45.2131
AMN	amnion associated transmembrane protein	-2.34921	0.0226171	0.511419	0.425675	-1.23218	3.9209	9.21101
OTULIN-DT	OTULIN divergent transcript	-2.49046	0.0226363	0.511419	0.401532	-1.31641	2.63723	6.56793
ZNF222	zinc finger protein 222	-1.88894	0.0226427	0.511419	0.529398	-0.917574	4.70384	8.88526
TRAV38-2DV8	T cell receptor alpha variable 38-2/delta variable 8	-2.54117	0.0226616	0.511419	0.39352	-1.34549	1.81199	4.60456
LINC02289	long intergenic non-protein coding RNA 2289	-2.31613	0.0227136	0.511515	0.431754	-1.21172	5.99721	13.8903
SGO2	shugoshin 2	1.52642	0.0227161	0.511515	1.52642	0.610155	43.8599	28.7338
TRBV7-3	T cell receptor beta variable 7-3	-2.45595	0.0227506	0.511726	0.407174	-1.29628	2.29435	5.63481
ENSG00000170846		-1.52455	0.0228367	0.513095	0.655933	-0.60838	31.4992	48.022
DPH2	diphthamide biosynthesis 2	-1.60815	0.0230466	0.516641	0.621834	-0.685398	31.6647	50.9214
GINS1	GINS complex subunit 1	1.96975	0.0230483	0.516641	1.96975	0.978012	55.7262	28.291
BOK	BCL2 family apoptosis regulator BOK	-2.97737	0.0230996	0.516641	0.335867	-1.57404	2.02377	6.0255
TRAV8-4	T cell receptor alpha variable 8-4	-2.44392	0.0231089	0.516641	0.409179	-1.2892	2.48595	6.07546
PGLYRP2	peptidoglycan recognition protein 2	8.32034	0.0231454	0.516641	8.32034	3.05664	3.07816	0.369956
ZNF490	zinc finger protein 490	-1.49527	0.0231913	0.516641	0.668776	-0.580405	19.3762	28.9727
COL5A2	collagen type V alpha 2 chain	-2.70111	0.0232138	0.516641	0.370218	-1.43355	3.07973	8.3187
CFH	complement factor H	2.15154	0.0232138	0.516641	2.15154	1.10537	15.8725	7.37726
MZB1	marginal zone B and B1 cell specific protein	-1.8355	0.0233425	0.516641	0.544812	-0.876171	16.9924	31.1895
HMGXB4	HMG-box containing 4	1.36446	0.0233709	0.516641	1.36446	0.448333	86.589	63.4601
B3GALT4	beta-1,3-galactosyltransferase 4	-1.68743	0.0233786	0.516641	0.592618	-0.754826	31.6636	53.43
GALT	galactose-1-phosphate uridylyltransferase	-1.66146	0.0233832	0.516641	0.601881	-0.732449	15.5869	25.897
SLC7A6	solute carrier family 7 member 6	-1.60567	0.0233915	0.516641	0.622793	-0.683175	197.571	317.233
DLGAP1-AS1	DLGAP1 antisense RNA 1	1.46375	0.0234521	0.516641	1.46375	0.549664	75.9462	51.8849
ENSG00000244036		4.97802	0.0234726	0.516641	4.97802	2.31557	3.954	0.794292
ENSG00000261526		-1.63598	0.0234777	0.516641	0.611256	-0.710152	12.8933	21.0932
ENSG00000204745		-3.5356	0.0235019	0.516641	0.282837	-1.82196	0.793256	2.80464
VSTM2L	V-set and transmembrane domain containing 2 like	-2.92601	0.0235157	0.516641	0.341762	-1.54893	1.89091	5.53283
WDR74	WD repeat domain 74	-1.32616	0.0235317	0.516641	0.754054	-0.40726	69.8823	92.6755
B3GALT6	beta-1,3-galactosyltransferase 6	-1.56749	0.023537	0.516641	0.637964	-0.648454	33.1402	51.9469
UBA7*	ubiquitin like modifier activating enzyme 7	-1.61716	0.0235638	0.516641	0.618368	-0.693463	121.904	197.138
TRAJ14	T cell receptor alpha joining 14	-2.77676	0.0235697	0.516641	0.360132	-1.4734	1.55215	4.30994
PDS5B	PDS5 cohesin associated factor B	1.33524	0.0235783	0.516641	1.33524	0.4171	238.86	178.889
PITPNC1*	phosphatidylinositol transfer protein cytoplasmic 1	-1.5226	0.0236332	0.517257	0.65677	-0.60654	78.0955	118.908
GLO1	glyoxalase I	-1.48378	0.0236572	0.517257	0.673955	-0.569277	78.3677	116.28
CATSPERG	cation channel sperm associated auxiliary subunit gamma	2.00098	0.0236893	0.517403	2.00098	1.0007	29.0696	14.5277
TEX264	testis expressed 264, ER-phagy receptor	-1.5508	0.0237559	0.518195	0.644829	-0.633012	53.2961	82.6515
CBWD3	COBW domain containing 3	2.9115	0.0237765	0.518195	2.9115	1.54176	4.01225	1.37807
IRF2	interferon regulatory factor 2	1.28111	0.0238405	0.519035	1.28111	0.357394	272.938	213.048
BOLA1	bolA family member 1	-1.68299	0.0239041	0.519863	0.59418	-0.751029	14.8329	24.9637
IFT74	intraflagellar transport 74	1.46481	0.0239597	0.520517	1.46481	0.550715	130.815	89.3051
PLD4	phospholipase D family member 4	-1.91661	0.0240003	0.520842	0.521756	-0.938554	35.5146	68.0674
NAAA	N-acylethanolamine acid amidase	-1.56975	0.0240409	0.521168	0.637043	-0.650536	44.7185	70.197
LPAR6	lysophosphatidic acid receptor 6	-1.67644	0.0240715	0.521276	0.596504	-0.745397	42.015	70.4354
POLR3DP1	RNA polymerase III subunit D pseudogene 1	4.01488	0.0240996	0.52133	4.01488	2.00536	2.94351	0.733149
ENSG00000289300		3.15896	0.0241522	0.521913	3.15896	1.65945	18.6426	5.9015
ENSG00000285492		3.46897	0.0242246	0.522202	3.46897	1.79451	7.32049	2.11028
APRT	adenine phosphoribosyltransferase	-1.50867	0.0242254	0.522202	0.662836	-0.593277	114.032	172.036
POLR3D	RNA polymerase III subunit D	-1.59896	0.0242619	0.522202	0.625407	-0.677132	40.6812	65.0474
LPIN1	lipin 1	-1.5613	0.0242974	0.522202	0.640493	-0.642745	101.137	157.905
ENSG00000285184		-3.54846	0.0243139	0.522202	0.281812	-1.82719	1.15745	4.10716
ANO9	anoctamin 9	-1.73056	0.0243359	0.522202	0.577848	-0.791238	31.8667	55.1472
ZNF266*	zinc finger protein 266	-1.4799	0.0243937	0.522202	0.675722	-0.565499	133.193	197.112
BTG1-DT	BTG anti-proliferation factor 1 divergent transcript	-1.73512	0.0243938	0.522202	0.576329	-0.795035	11.7684	20.4197
RN7SL672P	RNA, 7SL, cytoplasmic 672, pseudogene	3.31437	0.0243964	0.522202	3.31437	1.72874	4.33682	1.30849
RCVRN	recoverin	5.00238	0.024443	0.52265	5.00238	2.32261	3.40217	0.68011
EXOC4*	exocyst complex component 4	-1.31884	0.0244852	0.523002	0.758242	-0.39927	224.113	295.569
LGALS3BP	galectin 3 binding protein	-1.71334	0.0245756	0.523101	0.583655	-0.776811	39.8801	68.3282
DGLUCY	D-glutamate cyclase	-1.50213	0.0245919	0.523101	0.665723	-0.587006	97.8306	146.954
TRAV23DV6	T cell receptor alpha variable 23/delta variable 6	-2.39418	0.0246641	0.523101	0.41768	-1.25953	2.27859	5.45534
ZNF879	zinc finger protein 879	-1.53359	0.0246778	0.523101	0.652066	-0.616909	19.5985	30.056
LIPA	lipase A, lysosomal acid type	-1.53526	0.0246898	0.523101	0.651356	-0.618481	75.4014	115.761
DPY19L2P1	DPY19L2 pseudogene 1	2.17442	0.0246923	0.523101	2.17442	1.12063	32.9771	15.1659
PATJ*	PATJ crumbs cell polarity complex component	-1.74573	0.024721	0.523101	0.572826	-0.803831	35.6298	62.2
ENSG00000284930		-2.40005	0.024731	0.523101	0.416657	-1.26307	2.41306	5.79148
STMN3	stathmin 3	-1.7101	0.0247752	0.523101	0.584762	-0.774078	64.7723	110.767
ROR2	receptor tyrosine kinase like orphan receptor 2	4.29139	0.0248122	0.523101	4.29139	2.10145	6.47084	1.50786
CPNE9	copine family member 9	5.19535	0.0248193	0.523101	5.19535	2.37722	4.7175	0.908023
TRGV9	T cell receptor gamma variable 9	-2.18135	0.0248228	0.523101	0.458433	-1.12522	5.54756	12.1011
DMAC1	distal membrane arm assembly component 1	-1.62557	0.0248239	0.523101	0.615169	-0.700945	43.5963	70.8688
TP53I13	tumor protein p53 inducible protein 13	-1.80954	0.0249164	0.523564	0.552626	-0.855624	30.013	54.3098
ENSG00000279159		6.48465	0.024966	0.523564	6.48465	2.69703	27.091	4.17771
TENM1	teneurin transmembrane protein 1	-1.66678	0.025037	0.523564	0.599959	-0.737064	84.4667	140.787
EEF1A1P5	eukaryotic translation elongation factor 1 alpha 1 pseudogene 5	-1.67667	0.0250596	0.523564	0.596419	-0.745603	15.2131	25.5075
PARP14	poly(ADP-ribose) polymerase family member 14	-1.6484	0.0250622	0.523564	0.60665	-0.721064	278.92	459.771
ERC1*	ELKS/RAB6-interacting/CAST family member 1	-1.3441	0.0251025	0.523564	0.743993	-0.42664	94.6392	127.204
TIGD2*	tigger transposable element derived 2	-1.73628	0.025129	0.523564	0.575943	-0.796003	16.2932	28.2896
KNL1	kinetochore scaffold 1	1.70593	0.0251611	0.523564	1.70593	0.770559	496.725	291.175
B3GLCT	beta 3-glucosyltransferase	1.59973	0.0251826	0.523564	1.59973	0.677832	37.0713	23.1734
NTNG2	netrin G2	1.77741	0.0252121	0.523564	1.77741	0.829778	23.0375	12.9613
ORMDL1	ORMDL sphingolipid biosynthesis regulator 1	-1.53961	0.0252164	0.523564	0.649514	-0.622567	68.6059	105.626
HAUS6	HAUS augmin like complex subunit 6	1.45005	0.0252344	0.523564	1.45005	0.536106	198.744	137.06
ALS2CL*	ALS2 C-terminal like	-1.79645	0.0252498	0.523564	0.556653	-0.84515	48.7178	87.5193
OR6K4P	olfactory receptor family 6 subfamily K member 4 pseudogene	-2.17545	0.0252516	0.523564	0.459674	-1.12132	3.86313	8.40406
L3HYPDH	trans-L-3-hydroxyproline dehydratase	-1.68154	0.0252604	0.523564	0.594692	-0.749785	14.8263	24.9311
ARHGEF3	Rho guanine nucleotide exchange factor 3	-1.51564	0.0252755	0.523564	0.659786	-0.599931	147.467	223.507
TBXAS1	thromboxane A synthase 1	-1.67027	0.0252831	0.523564	0.598705	-0.740084	89.7186	149.855
PHF11	PHD finger protein 11	-1.48681	0.0253459	0.524331	0.67258	-0.572222	45.8511	68.1719
ZNF714	zinc finger protein 714	1.42641	0.0254152	0.525125	1.42641	0.512387	72.4232	50.7731
CEP72	centrosomal protein 72	1.51877	0.0254687	0.525125	1.51877	0.602903	44.5642	29.3423
AGER*	advanced glycosylation end-product specific receptor	1.54442	0.0254692	0.525125	1.54442	0.627068	47.4979	30.7545
ENSG00000230987		6.14347	0.0254875	0.525125	6.14347	2.61905	4.81643	0.783991
CCDC77	coiled-coil domain containing 77	1.47953	0.0256121	0.527159	1.47953	0.565139	86.745	58.6301
FAN1	FANCD2 and FANCI associated nuclease 1	-1.39263	0.0256426	0.527253	0.718067	-0.477809	83.9232	116.874
HAPLN3	hyaluronan and proteoglycan link protein 3	-1.67634	0.0256857	0.527606	0.596538	-0.745315	41.6924	69.8907
SPOCK2*	SPARC (osteonectin), cwcv and kazal like domains proteoglycan 2	-1.91051	0.0258102	0.528399	0.523421	-0.933956	341.459	652.36
SLC25A47	solute carrier family 25 member 47	13.1778	0.025819	0.528399	13.1778	3.72004	3.39287	0.257468
LDLRAP1	low density lipoprotein receptor adaptor protein 1	-1.61028	0.0258255	0.528399	0.621011	-0.687308	179.655	289.294
PAQR9-AS1	PAQR9 antisense RNA 1	5.21671	0.0258281	0.528399	5.21671	2.38314	3.15675	0.605123
MVB12B	multivesicular body subunit 12B	1.66919	0.0259053	0.529259	1.66919	0.739152	32.2859	19.3422
ENSG00000255801		-2.30212	0.0259429	0.529259	0.434383	-1.20296	9.03886	20.8085
TBX21	T-box transcription factor 21	-1.72039	0.0259646	0.529259	0.581264	-0.782735	33.3607	57.3934
MFNG	MFNG O-fucosylpeptide 3-beta-N-acetylglucosaminyltransferase	-1.56108	0.0259741	0.529259	0.640583	-0.642542	158.538	247.49
NUDT16L2P	nudix hydrolase 16 like 2, pseudogene	1.62206	0.0260186	0.529635	1.62206	0.697827	31.5961	19.479
IL18	interleukin 18	1.97351	0.0260594	0.529643	1.97351	0.980764	23.2799	11.7962
P4HA2	prolyl 4-hydroxylase subunit alpha 2	2.32763	0.0260737	0.529643	2.32763	1.21886	12.2722	5.27239
ENSG00000285938		2.71412	0.0260971	0.529643	2.71412	1.44049	5.20958	1.91943
ENSG00000272529		-2.00139	0.0261529	0.52991	0.499653	-1.001	3.68421	7.37354
CSTB	cystatin B	1.84852	0.0261623	0.52991	1.84852	0.886369	152.984	82.7606
ARHGAP15	Rho GTPase activating protein 15	-1.44184	0.0262542	0.530955	0.693558	-0.527912	235.912	340.148
LINC02812	long intergenic non-protein coding RNA 2812	-2.82584	0.0263116	0.530955	0.353877	-1.49868	1.21433	3.43151
ZWILCH	zwilch kinetochore protein	1.75823	0.0263301	0.530955	1.75823	0.81412	158.921	90.3874
ERG	ETS transcription factor ERG	1.93764	0.0263701	0.530955	1.93764	0.954303	22.4808	11.6021
ENSG00000284602		-2.05369	0.0263917	0.530955	0.486928	-1.03822	5.68981	11.6851
DHRS4	dehydrogenase/reductase 4	-1.70324	0.0263958	0.530955	0.587118	-0.768278	11.4635	19.525
CDKN2C	cyclin dependent kinase inhibitor 2C	1.73291	0.0263965	0.530955	1.73291	0.793199	58.5161	33.7675
ZNF302	zinc finger protein 302	-1.45465	0.0264343	0.531074	0.687449	-0.540676	53.6747	78.078
RAB44	RAB44, member RAS oncogene family	1.9672	0.0264679	0.531074	1.9672	0.976141	33.4632	17.0106
RIOX2	ribosomal oxygenase 2	-1.66852	0.0265022	0.531074	0.599333	-0.738569	49.8148	83.1171
FAM32A	family with sequence similarity 32 member A	-1.3885	0.0265067	0.531074	0.720204	-0.473523	135.96	188.78
ENSG00000288926		-2.82697	0.0266047	0.532252	0.353736	-1.49926	1.38534	3.91633
RTL8B	retrotransposon Gag like 8B	6.86102	0.0266398	0.532252	6.86102	2.77842	5.15921	0.751959
HSD17B12	hydroxysteroid 17-beta dehydrogenase 12	1.5171	0.0266442	0.532252	1.5171	0.601313	53.2277	35.0852
USP49	ubiquitin specific peptidase 49	1.79525	0.0266761	0.532252	1.79525	0.844184	31.6528	17.6314
ZNF92	zinc finger protein 92	-1.59273	0.0267083	0.532252	0.627851	-0.671506	34.5262	54.9911
CHI3L2	chitinase 3 like 2	-1.57964	0.0267373	0.532252	0.633055	-0.659596	64.9272	102.562
SPPL2A	signal peptide peptidase like 2A	1.34916	0.0267486	0.532252	1.34916	0.432058	166.065	123.088
SDHAF4	succinate dehydrogenase complex assembly factor 4	1.8367	0.0268468	0.533685	1.8367	0.877116	26.8638	14.6261
AMY2B	amylase alpha 2B	-1.47263	0.0269194	0.534241	0.679056	-0.558398	22.5259	33.1724
UBN2	ubinuclein 2	1.33377	0.026954	0.534241	1.33377	0.415515	428.016	320.906
ATP6V1C2	ATPase H+ transporting V1 subunit C2	14.4991	0.0269774	0.534241	14.4991	3.85789	10.402	0.717422
BCORL1	BCL6 corepressor like 1	1.96765	0.0269798	0.534241	1.96765	0.976474	28.5038	14.4862
YBX1P1	Y-box binding protein 1 pseudogene 1	1.87381	0.0270332	0.534779	1.87381	0.905975	17.3706	9.2702
NCAPG	non-SMC condensin I complex subunit G	1.93725	0.0271273	0.536121	1.93725	0.95401	370.92	191.468
PDE7A	phosphodiesterase 7A	-1.48841	0.0272421	0.536952	0.671858	-0.573771	351.359	522.965
PRKCE	protein kinase C epsilon	-1.67929	0.0272439	0.536952	0.59549	-0.747852	28.8356	48.4233
STAP1	signal transducing adaptor family member 1	-1.57421	0.0272711	0.536952	0.635239	-0.654629	23.9661	37.7277
DSEL	dermatan sulfate epimerase like	-3.38409	0.0273066	0.536952	0.2955	-1.75877	4.02428	13.6185
CD28	CD28 molecule	-1.63135	0.0273228	0.536952	0.612989	-0.706068	123.566	201.579
ACADS	acyl-CoA dehydrogenase short chain	1.69662	0.0273311	0.536952	1.69662	0.762661	89.1547	52.5485
SSTR3	somatostatin receptor 3	-1.84084	0.0273724	0.536952	0.54323	-0.880365	24.9063	45.8485
CDC42BPB	CDC42 binding protein kinase beta	1.39216	0.0274642	0.536952	1.39216	0.477324	111.55	80.1277
POLR1B	RNA polymerase I subunit B	-1.49549	0.0274685	0.536952	0.668676	-0.58062	64.4429	96.3738
TRUB1	TruB pseudouridine synthase family member 1	1.45622	0.0275185	0.536952	1.45622	0.542233	58.1485	39.931
RPL7L1	ribosomal protein L7 like 1	-1.29495	0.0275187	0.536952	0.772228	-0.372901	222.447	288.058
BICRAL	BRD4 interacting chromatin remodeling complex associated protein like	1.29471	0.0275394	0.536952	1.29471	0.372626	280.755	216.848
ZNF510	zinc finger protein 510	-1.31711	0.0275747	0.536952	0.759236	-0.397379	102.688	135.252
ADH5	alcohol dehydrogenase 5 (class III), chi polypeptide	-1.50529	0.0275815	0.536952	0.664325	-0.59004	79.9018	120.275
SLMAP	sarcolemma associated protein	1.25427	0.0275829	0.536952	1.25427	0.326849	352.666	281.172
TBCC	tubulin folding cofactor C	-1.50051	0.0276131	0.536952	0.666441	-0.585451	70.7304	106.132
ENSG00000287265		-1.62285	0.0276331	0.536952	0.6162	-0.698529	17.4706	28.3522
CPNE3	copine 3	1.35706	0.0276717	0.536952	1.35706	0.440484	253.211	186.588
GMPS	guanine monophosphate synthase	1.36813	0.0276872	0.536952	1.36813	0.452204	384.735	281.212
KIF23	kinesin family member 23	1.80967	0.027697	0.536952	1.80967	0.855728	190.623	105.336
SLC9A8	solute carrier family 9 member A8	1.30678	0.0278248	0.538466	1.30678	0.386021	122.243	93.5448
SYNC	syncoilin, intermediate filament protein	2.35301	0.0278684	0.538466	2.35301	1.23451	9.22614	3.921
LINC01133	long intergenic non-protein coding RNA 1133	3.43744	0.0278887	0.538466	3.43744	1.78133	4.55188	1.32421
CACNA1A	calcium voltage-gated channel subunit alpha1 A	5.86981	0.0279386	0.538466	5.86981	2.55331	16.8996	2.87907
SNX1*	sorting nexin 1	1.25181	0.027943	0.538466	1.25181	0.324018	415.14	331.632
ENSG00000279122		3.05759	0.0279521	0.538466	3.05759	1.61239	4.37336	1.43033
TASOR2	transcription activation suppressor family member 2	1.29212	0.0279602	0.538466	1.29212	0.369738	636.944	492.945
CCR12P	C-C motif chemokine receptor 12, pseudogene	-1.92229	0.0280372	0.539437	0.520212	-0.942828	17.5691	33.7729
CDT1	chromatin licensing and DNA replication factor 1	1.91254	0.0281012	0.540159	1.91254	0.935491	27.5729	14.4169
TRAV10	T cell receptor alpha variable 10	-2.66232	0.0281588	0.540696	0.375612	-1.41269	1.68863	4.49569
TNFSF4	TNF superfamily member 4	-2.16316	0.0282429	0.540696	0.462287	-1.11314	10.8138	23.392
APLP2	amyloid beta precursor like protein 2	1.2438	0.028254	0.540696	1.2438	0.314757	858.146	689.938
YWHAQ	tyrosine 3-monooxygenase/tryptophan 5-monooxygenase activation protein theta	-1.40222	0.0282691	0.540696	0.713155	-0.487713	149.814	210.072
BATF2	basic leucine zipper ATF-like transcription factor 2	2.84498	0.0282803	0.540696	2.84498	1.50842	5.06641	1.78083
SH3D21	SH3 domain containing 21	2.01486	0.0282885	0.540696	2.01486	1.01068	18.7721	9.31678
LCMT1	leucine carboxyl methyltransferase 1	1.42808	0.0283488	0.540734	1.42808	0.514082	61.8582	43.3155
SLC4A7*	solute carrier family 4 member 7	-1.60356	0.0283552	0.540734	0.623611	-0.681283	91.7805	147.176
ENSG00000249592		-1.72515	0.0284163	0.540734	0.579658	-0.786726	49.5109	85.4139
MAP3K10	mitogen-activated protein kinase kinase kinase 10	-1.60805	0.0284185	0.540734	0.621873	-0.685309	13.6041	21.8761
EEF1A1P11	eukaryotic translation elongation factor 1 alpha 1 pseudogene 11	-1.91357	0.0284959	0.540734	0.522584	-0.936266	5.35678	10.2506
ZSCAN12	zinc finger and SCAN domain containing 12	-1.49531	0.0285026	0.540734	0.668756	-0.580448	42.7155	63.873
ENSG00000287837		-1.79431	0.0285236	0.540734	0.557318	-0.843426	7.74868	13.9035
ZFP3	ZFP3 zinc finger protein	-1.57819	0.0285376	0.540734	0.633635	-0.658275	36.4902	57.5886
ADGRB1	adhesion G protein-coupled receptor B1	3.92352	0.0285753	0.540734	3.92352	1.97215	8.57925	2.18662
SDHD	succinate dehydrogenase complex subunit D	1.60221	0.028597	0.540734	1.60221	0.680067	87.3419	54.5132
WEE1*	WEE1 G2 checkpoint kinase	1.41302	0.0286162	0.540734	1.41302	0.498783	90.2763	63.8889
ENSG00000269374		1.56648	0.0286274	0.540734	1.56648	0.647531	120.451	76.8927
ENSG00000279349		2.10757	0.0286418	0.540734	2.10757	1.07558	10.4918	4.97813
PRRT4	proline rich transmembrane protein 4	2.91475	0.0286782	0.540734	2.91475	1.54337	4.04502	1.38777
CMBL	carboxymethylenebutenolidase homolog	2.71192	0.0287955	0.540734	2.71192	1.43932	25.3583	9.35067
TEAD3	TEA domain transcription factor 3	10.8176	0.0287967	0.540734	10.8176	3.43531	15.0669	1.39282
SRSF4	serine and arginine rich splicing factor 4	1.22041	0.028798	0.540734	1.22041	0.287363	307.674	252.107
MIR1296	microRNA 1296	3.44516	0.0288199	0.540734	3.44516	1.78457	2.64098	0.766579
SPG21	SPG21 abhydrolase domain containing, maspardin	1.32196	0.0288327	0.540734	1.32196	0.402677	259.76	196.496
ENSG00000279039		4.94025	0.0288767	?	4.94025	2.30458	3.1772	0.643126
REEP2	receptor accessory protein 2	3.15627	0.028886	0.540734	3.15627	1.65822	3.19287	1.0116
AQP9	aquaporin 9	-1.75701	0.028914	0.540734	0.569149	-0.813122	167.469	294.244
ENSG00000286488		-1.77347	0.0289316	0.540734	0.563866	-0.826575	16.5895	29.421
ANGPT2*	angiopoietin 2	5.45741	0.0289462	0.540734	5.45741	2.44822	16.453	3.0148
DNAJC9	DnaJ heat shock protein family (Hsp40) member C9	1.35995	0.0289842	0.540734	1.35995	0.443553	113.319	83.3261
FADS1	fatty acid desaturase 1	1.39681	0.0289858	0.540734	1.39681	0.48214	65.4503	46.8568
SHMT2	serine hydroxymethyltransferase 2	-1.51485	0.0290238	0.540734	0.660132	-0.599174	87.0319	131.84
FOXP4	forkhead box P4	2.37456	0.0290294	0.540734	2.37456	1.24766	14.0163	5.9027
ZBTB1	zinc finger and BTB domain containing 1	-1.51177	0.0290554	0.540734	0.661478	-0.596235	109.415	165.41
GNPDA1	glucosamine-6-phosphate deaminase 1	-1.53717	0.0290609	0.540734	0.650544	-0.620281	35.308	54.2745
SENP5	SUMO specific peptidase 5	-1.22598	0.0291325	0.541531	0.815675	-0.293933	243.899	299.015
ENSG00000245025		-1.75298	0.0291666	0.541531	0.570456	-0.809811	15.3135	26.8444
SMC2	structural maintenance of chromosomes 2	1.4187	0.0291835	0.541531	1.4187	0.504565	112.88	79.566
PIK3R4	phosphoinositide-3-kinase regulatory subunit 4	-1.30948	0.0292267	0.541839	0.76366	-0.388997	129.884	170.081
G0S2	G0/G1 switch 2	5.28689	0.0292765	0.542268	5.28689	2.40242	110.76	20.9499
KCNA3	potassium voltage-gated channel subfamily A member 3	-1.49682	0.0293773	0.543318	0.668081	-0.581904	60.2181	90.1358
HCG17	HLA complex group 17	4.74831	0.0293892	0.543318	4.74831	2.24742	2.64524	0.557091
RECQL	RecQ like helicase	-1.53389	0.029495	0.543318	0.651936	-0.617197	66.033	101.288
ENSG00000289532		-2.90724	0.0294998	0.543318	0.343968	-1.53965	1.83206	5.32624
DOC2B	double C2 domain beta	3.16029	0.0295497	0.543318	3.16029	1.66006	6.3586	2.01203
RN7SL760P	RNA, 7SL, cytoplasmic 760, pseudogene	3.73192	0.0295569	0.543318	3.73192	1.89992	2.84215	0.761578
ENSG00000288863		2.75486	0.0295639	0.543318	2.75486	1.46198	3.80158	1.37995
SATB1-AS1	SATB1 antisense RNA 1	-1.59166	0.0295835	0.543318	0.628274	-0.670534	65.6852	104.549
ENSG00000288779		4.24791	0.0295931	0.543318	4.24791	2.08675	2.97219	0.699683
TPM3P6	tropomyosin 3 pseudogene 6	2.53372	0.0296001	0.543318	2.53372	1.34126	5.95443	2.35007
PIK3R3	phosphoinositide-3-kinase regulatory subunit 3	-2.16699	0.0296653	0.543399	0.46147	-1.11569	4.30115	9.32054
C22orf39	chromosome 22 open reading frame 39	-1.29274	0.0296766	0.543399	0.77355	-0.370433	96.3035	124.496
TRIM6	tripartite motif containing 6	4.30261	0.0296846	0.543399	4.30261	2.10521	3.68847	0.857262
GPR174	G protein-coupled receptor 174	-1.56572	0.0297613	0.54348	0.638684	-0.646826	86.8913	136.047
RBP5	retinol binding protein 5	3.21117	0.0297724	0.54348	3.21117	1.6831	8.08326	2.51723
KLF5	Kruppel like factor 5	2.34798	0.029788	0.54348	2.34798	1.23142	15.0468	6.40841
ENSG00000205485		-2.00091	0.0298302	0.54348	0.499774	-1.00065	7.6793	15.3656
ZNF75A	zinc finger protein 75a	-1.51892	0.0298652	0.54348	0.658364	-0.603044	59.5073	90.3867
ZNF121	zinc finger protein 121	-1.4603	0.0298749	0.54348	0.684791	-0.546264	119.769	174.898
ENSG00000273348		-4.12274	0.0298759	0.54348	0.242557	-2.0436	0.314347	1.29597
ARNTL2	aryl hydrocarbon receptor nuclear translocator like 2	2.51355	0.0299893	0.544449	2.51355	1.32973	26.1795	10.4154
MFSD3	major facilitator superfamily domain containing 3	-1.77084	0.0300152	0.544449	0.564704	-0.824433	11.3718	20.1377
TTC24	tetratricopeptide repeat domain 24	-1.76164	0.0300268	0.544449	0.567653	-0.816918	13.8885	24.4665
PDCD5	programmed cell death 5	-1.44993	0.0300361	0.544449	0.68969	-0.535979	43.2798	62.7525
TRBV19	T cell receptor beta variable 19	-2.05715	0.0300879	0.544685	0.48611	-1.04065	6.28331	12.9257
THEMIS	thymocyte selection associated	-1.63149	0.0301331	0.544685	0.612938	-0.706187	115.529	188.484
LINC00954*	long intergenic non-protein coding RNA 954	-1.70687	0.0301609	0.544685	0.585867	-0.771355	31.8389	54.3449
ZDBF2	zinc finger DBF-type containing 2	-1.65198	0.0301759	0.544685	0.605335	-0.724194	40.1825	66.3806
PHB2	prohibitin 2	-1.45907	0.0301989	0.544685	0.685368	-0.54505	208.58	304.332
ACAP2-IT1	ACAP2 intronic transcript 1	2.60812	0.0302097	0.544685	2.60812	1.38301	6.27871	2.40737
EPB41L1	erythrocyte membrane protein band 4.1 like 1	17.5302	0.0302652	0.544935	17.5302	4.13177	11.4764	0.654664
STXBP1	syntaxin binding protein 1	2.36082	0.0302771	0.544935	2.36082	1.23929	12.2513	5.18941
ENSG00000242299		-2.40882	0.0303481	0.545729	0.415141	-1.26833	2.09635	5.04972
TINF2	TERF1 interacting nuclear factor 2	-1.39143	0.0303874	0.545953	0.718687	-0.476565	142.423	198.172
ME3	malic enzyme 3	-1.96238	0.0304549	0.546153	0.509585	-0.972606	6.30916	12.381
GPAT4	glycerol-3-phosphate acyltransferase 4	-1.41004	0.0304902	0.546153	0.709199	-0.495738	91.4937	129.01
FRAT1	FRAT regulator of WNT signaling pathway 1	-1.44417	0.030498	0.546153	0.692439	-0.530242	64.6293	93.3357
TNK2-AS1	TNK2 antisense RNA 1	2.32357	0.0305058	0.546153	2.32357	1.21634	13.5566	5.83441
GSAP	gamma-secretase activating protein	-1.46868	0.0305823	0.547041	0.680883	-0.554522	108.419	159.232
NINJ2-AS1	NINJ2 antisense RNA 1	-1.53939	0.0306151	0.547148	0.649606	-0.622362	42.6722	65.6893
SYTL2*	synaptotagmin like 2	-1.53345	0.0307382	0.548659	0.652126	-0.616776	78.0995	119.761
ST7*	suppression of tumorigenicity 7	1.4651	0.0307798	0.548659	1.4651	0.551	124.311	84.8481
CTCF-DT	CTCF divergent transcript	2.34794	0.0307805	0.548659	2.34794	1.2314	8.97895	3.82418
ALG1	ALG1 chitobiosyldiphosphodolichol beta-mannosyltransferase	-1.51194	0.0308106	0.548715	0.661402	-0.5964	26.5652	40.1649
SRI	sorcin	1.44308	0.0308527	0.548985	1.44308	0.52915	119.889	83.0789
TSBP1-AS1	TSBP1-antisense RNA 1	3.40447	0.0309866	0.550425	3.40447	1.76743	8.36477	2.457
CD2	CD2 molecule	-1.61256	0.0309877	0.550425	0.62013	-0.689356	99.9386	161.157
ID3	inhibitor of DNA binding 3, HLH protein	-1.79486	0.0310424	0.550915	0.557146	-0.843873	32.3629	58.087
DYRK2	dual specificity tyrosine phosphorylation regulated kinase 2	-1.61238	0.0311954	0.551757	0.620203	-0.689188	227.331	366.542
ETS1	ETS proto-oncogene 1, transcription factor	-1.7427	0.0312318	0.551757	0.573821	-0.801327	1219	2124.35
DSE	dermatan sulfate epimerase	-1.61897	0.0312351	0.551757	0.617676	-0.695077	48.8894	79.1506
CCDC92B*	coiled-coil domain containing 92B	8.40025	0.0312577	0.551757	8.40025	3.07043	4.55418	0.542148
ZNF853	zinc finger protein 853	-2.00469	0.0312699	0.551757	0.49883	-1.00338	6.22663	12.4825
B4GALNT4*	beta-1,4-N-acetyl-galactosaminyltransferase 4	3.19609	0.0312812	0.551757	3.19609	1.67631	7.19152	2.2501
PRF1	perforin 1	-1.82567	0.031282	0.551757	0.547743	-0.868429	232.569	424.595
TREML4	triggering receptor expressed on myeloid cells like 4	-3.80159	0.0313968	0.551757	0.263048	-1.9266	2.14726	8.163
EPHX2	epoxide hydrolase 2	-1.60987	0.0314058	0.551757	0.621167	-0.686947	31.6381	50.9333
PRUNE1	prune exopolyphosphatase 1	1.46694	0.0314131	0.551757	1.46694	0.552808	135.444	92.3309
ATP6V0E2	ATPase H+ transporting V0 subunit e2	-1.64703	0.0314424	0.551757	0.607155	-0.719864	41.7619	68.783
STK24*	serine/threonine kinase 24	1.2471	0.0314727	0.551757	1.2471	0.318573	547.302	438.861
LINC01485	long intergenic non-protein coding RNA 1485	4.56195	0.0315498	0.551757	4.56195	2.18965	9.73643	2.13427
CCNI2	cyclin I family member 2	-1.75364	0.0315689	0.551757	0.570241	-0.810356	6.18658	10.8491
ATP7B	ATPase copper transporting beta	1.52684	0.0316355	0.551757	1.52684	0.610549	70.0696	45.8919
WDR75	WD repeat domain 75	-1.52125	0.0316441	0.551757	0.657355	-0.605255	65.2225	99.2196
POMGNT1	protein O-linked mannose N-acetylglucosaminyltransferase 1 (beta 1,2-)	-1.67663	0.0316462	0.551757	0.596434	-0.745566	32.9647	55.2697
TMEM92	transmembrane protein 92	3.2806	0.0316829	0.551757	3.2806	1.71396	3.75921	1.14589
JMJD4	jumonji domain containing 4	-1.55819	0.0317132	0.551757	0.64177	-0.639871	54.8458	85.4602
LINC01033	long intergenic non-protein coding RNA 1033	2.72323	0.0317197	0.551757	2.72323	1.44532	8.05092	2.95639
HNRNPLL	heterogeneous nuclear ribonucleoprotein L like	1.34718	0.0317504	0.551757	1.34718	0.429946	82.7286	61.4086
GEN1	GEN1 Holliday junction 5' flap endonuclease	1.32513	0.0317628	0.551757	1.32513	0.406138	78.595	59.311
FNTA	farnesyltransferase, CAAX box, alpha	-1.39016	0.0317804	0.551757	0.719343	-0.475248	123.085	171.107
ENSG00000277589		4.09417	0.0317848	0.551757	4.09417	2.03357	3.51288	0.858019
TTC9	tetratricopeptide repeat domain 9	-1.56804	0.0317853	0.551757	0.637738	-0.648965	48.3235	75.7734
MT-TV	tRNA	-5.64775	0.031813	0.551757	0.177062	-2.49768	0.921011	5.20164
UBXN7	UBX domain protein 7	1.62679	0.0318217	0.551757	1.62679	0.702031	747.484	459.483
BIRC6	baculoviral IAP repeat containing 6	-1.20111	0.031953	0.552845	0.832563	-0.264368	1084.84	1303.01
LINC02245	long intergenic non-protein coding RNA 2245	-1.84025	0.031992	0.552845	0.543403	-0.879905	7.54496	13.8846
C10orf95-AS1	C10orf95 antisense RNA 1	-1.63772	0.0320011	0.552845	0.610603	-0.711692	44.3535	72.6388
PRNP	prion protein	-1.38244	0.0320092	0.552845	0.723359	-0.467217	59.7841	82.648
ATAD1	ATPase family AAA domain containing 1	-1.46877	0.0320421	0.552845	0.680841	-0.55461	75.3604	110.687
ZFAT	zinc finger and AT-hook domain containing	1.62863	0.0320519	0.552845	1.62863	0.703656	302.493	185.735
DEF6	DEF6 guanine nucleotide exchange factor	-1.58598	0.0320897	0.552845	0.630523	-0.665379	178.336	282.837
LAX1	lymphocyte transmembrane adaptor 1	-1.57996	0.0321054	0.552845	0.632928	-0.659886	32.3602	51.1278
ZNF248	zinc finger protein 248	-1.44971	0.0321356	0.552845	0.689794	-0.535762	38.6984	56.1014
SELP*	selectin P	-2.2139	0.0321896	0.552845	0.451691	-1.14659	30.8229	68.2389
ENSG00000254006		3.85466	0.032202	0.552845	3.85466	1.9466	2.60004	0.674519
KIF5B	kinesin family member 5B	1.25932	0.0322166	0.552845	1.25932	0.332641	587.506	466.528
ENSG00000289459		3.69351	0.0322375	0.552845	3.69351	1.88499	7.062	1.912
BTNL10	butyrophilin-like 10	-1.60931	0.0322743	0.55301	0.621385	-0.686442	26.0195	41.8734
TTC14	tetratricopeptide repeat domain 14	-1.53959	0.0324327	0.554978	0.649523	-0.622548	121.968	187.781
USP10	ubiquitin specific peptidase 10	1.17388	0.0324589	0.554978	1.17388	0.231291	371.087	316.119
LINC00200	long intergenic non-protein coding RNA 200	8.06019	0.0324799	0.554978	8.06019	3.01081	5.70217	0.707449
LPXN	leupaxin	-1.54657	0.0324982	0.554978	0.646591	-0.629074	92.7448	143.437
LCMT2	leucine carboxyl methyltransferase 2	-1.58203	0.0325638	0.555316	0.632097	-0.661781	31.1588	49.2942
ENSG00000257322		1.95744	0.0325725	0.555316	1.95744	0.968969	25.6276	13.0924
TRIM32	tripartite motif containing 32	-1.63038	0.0326387	0.55587	0.613355	-0.705207	24.3072	39.63
COPB2	COPI coat complex subunit beta 2	-1.45244	0.0326855	0.55587	0.688494	-0.538483	290.348	421.715
TMEM177	transmembrane protein 177	-1.76517	0.0326999	0.55587	0.566518	-0.819805	8.47415	14.9583
GJC1	gap junction protein gamma 1	14.6286	0.0327151	0.55587	14.6286	3.87072	9.3964	0.642332
PIGX	phosphatidylinositol glycan anchor biosynthesis class X	1.36804	0.0327743	0.55587	1.36804	0.452107	51.0276	37.2999
NAT10	N-acetyltransferase 10	-1.45635	0.0328077	0.55587	0.686647	-0.54236	87.7808	127.84
ZNF141	zinc finger protein 141	-1.47063	0.0328269	0.55587	0.679983	-0.55643	113.493	166.906
C12orf75	chromosome 12 open reading frame 75	-1.55591	0.0328297	0.55587	0.642712	-0.637755	22.7851	35.4514
TRAT1	T cell receptor associated transmembrane adaptor 1	-1.54875	0.0328873	0.55587	0.645681	-0.631108	88.2732	136.713
PXT1	peroxisomal testis enriched protein 1	2.74542	0.0328997	0.55587	2.74542	1.45703	5.63365	2.05202
ALG8	ALG8 alpha-1,3-glucosyltransferase	1.53837	0.0329054	0.55587	1.53837	0.621406	95.5128	62.0868
FARS2	phenylalanyl-tRNA synthetase 2, mitochondrial	-1.3349	0.0330624	0.558058	0.749121	-0.416729	55.2301	73.7266
LINC00205	long intergenic non-protein coding RNA 205	-1.68728	0.033123	0.558618	0.592669	-0.754701	38.2618	64.5585
ZNF778	zinc finger protein 778	-1.40616	0.0331707	0.558826	0.711157	-0.49176	142.241	200.014
RASGRP1	RAS guanyl releasing protein 1	-1.5924	0.0331925	0.558826	0.627981	-0.671207	192.454	306.465
NOP53	NOP53 ribosome biogenesis factor	-1.51552	0.0332227	0.558826	0.659841	-0.59981	319.504	484.214
ITGA6*	integrin subunit alpha 6	-1.64083	0.0332451	0.558826	0.609446	-0.714429	199.214	326.876
GMPPA	GDP-mannose pyrophosphorylase A	-1.5288	0.0333608	0.560307	0.654108	-0.612399	125.874	192.437
LTA	lymphotoxin alpha	-2.06484	0.0334204	0.560845	0.484298	-1.04603	6.2305	12.865
ARAP2	ArfGAP with RhoGAP domain, ankyrin repeat and PH domain 2	-1.47928	0.0335042	0.561788	0.676003	-0.564899	205.841	304.498
SUGT1P4-STRA6LP-CCDC180	SUGT1P4-STRA6LP-CCDC180 readthrough	4.86553	0.0335345	0.561834	4.86553	2.2826	8.31468	1.7089
ENSG00000234509		3.35165	0.0336402	0.563141	3.35165	1.74487	4.47479	1.3351
SOCS3-DT	SOCS3 divergent transcript	3.34355	0.0337018	0.56371	3.34355	1.74138	4.12402	1.23342
NR6A1	nuclear receptor subfamily 6 group A member 1	1.75635	0.0337424	0.563925	1.75635	0.812582	17.6218	10.0332
GOLGA1	golgin A1	1.44596	0.0337778	0.564053	1.44596	0.53203	167.698	115.977
TRAJ22	T cell receptor alpha joining 22	-2.3842	0.0338891	0.565448	0.419429	-1.2535	1.50295	3.58332
RHBDF1*	rhomboid 5 homolog 1	3.06037	0.0339465	0.565493	3.06037	1.6137	8.90569	2.91001
S1PR1	sphingosine-1-phosphate receptor 1	-1.53022	0.0339474	0.565493	0.653502	-0.613736	234.659	359.079
NBPF9*	NBPF member 9	-1.74802	0.0339977	0.565505	0.572077	-0.805719	8.15351	14.2525
TRAC	T cell receptor alpha constant	-1.79774	0.0340036	0.565505	0.556254	-0.846185	267.613	481.098
DGAT2	diacylglycerol O-acyltransferase 2	-1.57969	0.034085	0.566041	0.633034	-0.659646	55.8195	88.1778
ENSG00000279175		2.69092	0.0341203	0.566041	2.69092	1.4281	10.9719	4.07736
ZNF232	zinc finger protein 232	-1.59968	0.0342235	0.566041	0.625125	-0.677784	10.2915	16.4632
MTHFD1*	methylenetetrahydrofolate dehydrogenase, cyclohydrolase and formyltetrahydrofolate synthetase 1	1.35511	0.0342359	0.566041	1.35511	0.438407	158.855	117.227
CD247	CD247 molecule	-1.53726	0.0342549	0.566041	0.650506	-0.620366	206.597	317.594
ROBO3	roundabout guidance receptor 3	-1.91278	0.0342628	0.566041	0.522799	-0.935671	7.26341	13.8933
TFB1M	transcription factor B1, mitochondrial	-1.544	0.0342672	0.566041	0.647667	-0.626675	20.956	32.3562
NHLRC4	NHL repeat containing 4	1.54496	0.0342837	0.566041	1.54496	0.627568	78.5573	50.8475
BBS10	Bardet-Biedl syndrome 10	-1.57885	0.0343206	0.566041	0.633374	-0.65887	25.6529	40.5019
ENC1	ectodermal-neural cortex 1	-1.47596	0.0343487	0.566041	0.677524	-0.561656	52.459	77.4275
EPSTI1	epithelial stromal interaction 1	1.57755	0.0343852	0.566041	1.57755	0.657687	227.704	144.34
TPST1	tyrosylprotein sulfotransferase 1	-1.9156	0.034389	0.566041	0.522028	-0.9378	9.78632	18.7467
TIMM44	translocase of inner mitochondrial membrane 44	-1.48614	0.0344461	0.566041	0.672883	-0.571573	32.0489	47.6293
PSMB3	proteasome 20S subunit beta 3	-1.39939	0.0344467	0.566041	0.714596	-0.4848	107.868	150.95
PAFAH2	platelet activating factor acetylhydrolase 2	-1.49865	0.0344604	0.566041	0.667267	-0.583665	40.5824	60.8188
PC	pyruvate carboxylase	1.43935	0.0345018	0.566041	1.43935	0.525416	36.4533	25.3262
DNAL1	dynein axonemal light chain 1	1.64865	0.0345086	0.566041	1.64865	0.721287	34.8427	21.134
H2BC10	H2B clustered histone 10	1.56154	0.034633	0.566618	1.56154	0.642969	140.831	90.1873
EPAS1*	endothelial PAS domain protein 1	3.53955	0.034639	0.566618	3.53955	1.82357	151.733	42.8677
ZNF143	zinc finger protein 143	1.21644	0.0346544	0.566618	1.21644	0.282663	215.13	176.852
RETSAT	retinol saturase	-1.60325	0.0346551	0.566618	0.623732	-0.681002	20.1778	32.3501
VPS52	VPS52 subunit of GARP complex	-1.34787	0.0346833	0.566623	0.741913	-0.430678	82.9502	111.806
MR1	major histocompatibility complex, class I-related	-1.43444	0.0347727	0.566802	0.697137	-0.520486	86.4488	124.005
SLFN12	schlafen family member 12	-1.51847	0.0347754	0.566802	0.658557	-0.602619	17.9365	27.2361
RPL11P3	ribosomal protein L11 pseudogene 3	-2.07834	0.0347846	0.566802	0.481154	-1.05543	4.57357	9.50541
LEF1	lymphoid enhancer binding factor 1	-1.66975	0.0348238	0.566802	0.598892	-0.739631	391.39	653.524
ENSG00000258620		3.13111	0.0348334	0.566802	3.13111	1.64667	3.47734	1.11058
KCNK17*	potassium two pore domain channel subfamily K member 17	3.43677	0.034877	0.567058	3.43677	1.78105	3.76475	1.09543
EIF3G	eukaryotic translation initiation factor 3 subunit G	-1.29826	0.0349177	0.567266	0.770261	-0.37658	268.918	349.126
PIN1	peptidylprolyl cis/trans isomerase, NIMA-interacting 1	-1.42314	0.0349699	0.567631	0.702673	-0.509075	95.5938	136.043
HMGN3	high mobility group nucleosomal binding domain 3	-1.66675	0.0349959	0.567631	0.59997	-0.737038	29.0228	48.3737
SLC44A5	solute carrier family 44 member 5	-3.72968	0.0350309	0.567746	0.26812	-1.89905	2.43154	9.06885
BTBD11	BTB domain containing 11	-1.51711	0.0350669	0.567878	0.65915	-0.601321	53.5344	81.2173
POU5F1P5	POU class 5 homeobox 1 pseudogene 5	-2.64978	0.03511	0.567885	0.37739	-1.40587	1.23698	3.27772
B4GALT4	beta-1,4-galactosyltransferase 4	-1.53259	0.0351232	0.567885	0.652488	-0.615976	32.6915	50.1028
TIMM8B	translocase of inner mitochondrial membrane 8 homolog B	-1.66005	0.0352812	0.569987	0.602393	-0.731224	45.2369	75.0953
POT1-AS1	POT1 antisense RNA 1	3.96479	0.0353219	0.570193	3.96479	1.98724	21.1316	5.32982
CHURC1	churchill domain containing 1	-1.63134	0.0353564	0.570297	0.612991	-0.706061	168.188	274.372
TTLL1	tubulin tyrosine ligase like 1	1.73098	0.0354309	0.570769	1.73098	0.791587	17.4962	10.1077
PRTFDC1	phosphoribosyl transferase domain containing 1	-2.92023	0.0354978	0.570769	0.342439	-1.54608	1.21376	3.54444
PTPRS*	protein tyrosine phosphatase receptor type S	1.91978	0.0355186	0.570769	1.91978	0.94094	24.097	12.552
RN7SL478P	RNA, 7SL, cytoplasmic 478, pseudogene	5.10074	0.0355337	?	5.10074	2.35071	1.93387	0.379135
SLC27A2	solute carrier family 27 member 2	2.39536	0.0355432	0.570769	2.39536	1.26024	7.9984	3.33912
IGBP1	immunoglobulin binding protein 1	-1.2301	0.0355973	0.570769	0.812942	-0.298776	156.425	192.419
GDF6	growth differentiation factor 6	7.54281	0.0356349	0.570769	7.54281	2.9151	3.57155	0.473504
TMEM204	transmembrane protein 204	-1.75223	0.03564	0.570769	0.5707	-0.809195	53.6967	94.0891
GCNT2	glucosaminyl (N-acetyl) transferase 2 (I blood group)	1.49927	0.0357075	0.570769	1.49927	0.584257	38.3043	25.5487
LINC02397	long intergenic non-protein coding RNA 2397	-1.80016	0.0357358	0.570769	0.555506	-0.848126	24.0226	43.2445
ZNF740	zinc finger protein 740	-1.54576	0.0358147	0.570769	0.646931	-0.628317	101.732	157.253
ARFRP1	ADP ribosylation factor related protein 1	-1.51117	0.035855	0.570769	0.661741	-0.595662	83.7937	126.626
PTPRO	protein tyrosine phosphatase receptor type O	-1.51288	0.0358844	0.570769	0.660991	-0.597298	32.764	49.568
TSTD3	thiosulfate sulfurtransferase like domain containing 3	2.24568	0.0358933	0.570769	2.24568	1.16715	20.4067	9.08708
ZFC3H1	zinc finger C3H1-type containing	1.3516	0.0359011	0.570769	1.3516	0.434669	435.476	322.192
NEAT1	nuclear paraspeckle assembly transcript 1	1.67781	0.0359049	0.570769	1.67781	0.74658	6456.31	3848.06
HS3ST3B1	heparan sulfate-glucosamine 3-sulfotransferase 3B1	-1.70775	0.0359072	0.570769	0.585566	-0.772096	39.186	66.9198
MAPK9*	mitogen-activated protein kinase 9	1.42984	0.0359165	0.570769	1.42984	0.515852	178.84	125.077
SRPRB	SRP receptor subunit beta	-1.49499	0.0359168	0.570769	0.668899	-0.58014	46.6143	69.6881
GPNMB	glycoprotein nmb	4.9094	0.0359184	0.570769	4.9094	2.29555	69.911	14.2402
POP4	POP4 homolog, ribonuclease P/MRP subunit	-1.38572	0.0359616	0.570998	0.721645	-0.470639	44.6753	61.9075
NDUFAF8	NADH:ubiquinone oxidoreductase complex assembly factor 8	-1.60557	0.0359889	0.570998	0.62283	-0.68309	21.832	35.0529
TRBV10-3	T cell receptor beta variable 10-3	-1.88222	0.0360615	0.571703	0.531287	-0.912436	5.37406	10.1152
ENSG00000269176		-2.08083	0.0360934	0.571764	0.480578	-1.05716	2.69091	5.59933
HEMK1	HemK methyltransferase family member 1	-1.58603	0.0361287	0.571879	0.630503	-0.665424	70.1974	111.335
CIAO2A*	cytosolic iron-sulfur assembly component 2A	-1.37593	0.0362465	0.572698	0.726779	-0.460412	113.39	156.018
ARHGAP22	Rho GTPase activating protein 22	2.3131	0.0362964	0.572698	2.3131	1.20983	8.72838	3.77346
LMO7	LIM domain 7	-1.67792	0.036315	0.572698	0.595976	-0.746673	25.4377	42.6825
RNF130	ring finger protein 130	-1.43734	0.0363429	0.572698	0.695729	-0.523403	121.476	174.602
PNPT1	polyribonucleotide nucleotidyltransferase 1	1.4436	0.0363541	0.572698	1.4436	0.529675	95.0511	65.8429
SLC25A25	solute carrier family 25 member 25	1.43792	0.0363749	0.572698	1.43792	0.523986	76.5259	53.2197
SDHAP3	succinate dehydrogenase complex flavoprotein subunit A pseudogene 3	-1.53898	0.0363774	0.572698	0.649782	-0.621972	20.5076	31.5607
TMIGD2	transmembrane and immunoglobulin domain containing 2	-1.51627	0.0364315	0.572939	0.659513	-0.600526	47.6527	72.2544
SARDH	sarcosine dehydrogenase	-1.61141	0.0364531	0.572939	0.620576	-0.68832	19.0889	30.76
PI4KAP1	phosphatidylinositol 4-kinase alpha pseudogene 1	-2.04522	0.0364771	0.572939	0.488944	-1.03226	19.7449	40.3827
MAP4K3-DT	MAP4K3 divergent transcript	2.86614	0.0365991	0.574382	2.86614	1.51911	12.9604	4.52189
ZNF671	zinc finger protein 671	-1.39374	0.0366254	0.574382	0.717496	-0.478957	50.1352	69.8753
ENSG00000286743		5.82307	0.0367113	0.575012	5.82307	2.54178	3.32014	0.57017
SNX21	sorting nexin family member 21	1.84029	0.0367621	0.575012	1.84029	0.87993	13.8107	7.50467
PLEKHN1	pleckstrin homology domain containing N1	7.07956	0.036768	0.575012	7.07956	2.82366	3.12004	0.440712
CBR3-AS1	CBR3 antisense RNA 1	2.29429	0.0368129	0.575012	2.29429	1.19805	11.8317	5.15701
CCDC171*	coiled-coil domain containing 171	1.68906	0.0368692	0.575012	1.68906	0.75622	25.4779	15.0841
H3P6	H3 histone pseudogene 6	1.77018	0.036909	0.575012	1.77018	0.823893	24.6024	13.8983
GFRA4	GDNF family receptor alpha 4	4.43849	0.0369632	0.575012	4.43849	2.15007	2.22428	0.501134
ACRBP	acrosin binding protein	-1.97947	0.0369942	0.575012	0.505186	-0.985112	23.5775	46.6709
GAPDHP43	glyceraldehyde 3 phosphate dehydrogenase pseudogene 43	-2.43937	0.0370598	0.575012	0.409942	-1.28651	2.26372	5.52204
ENSG00000230735		-2.89417	0.0370772	0.575012	0.345522	-1.53315	1.22178	3.53605
LRRC56*	leucine rich repeat containing 56	-2.04751	0.0370816	0.575012	0.488399	-1.03387	5.19978	10.6466
IGHV4-4	immunoglobulin heavy variable 4-4	-4.18291	0.0370856	0.575012	0.239068	-2.06451	0.563392	2.35662
ADSL	adenylosuccinate lyase	-1.45677	0.0370937	0.575012	0.686449	-0.542776	42.4893	61.8972
HCFC1R1	host cell factor C1 regulator 1	1.5749	0.0371039	0.575012	1.5749	0.655264	40.2481	25.5559
DLC1*	DLC1 Rho GTPase activating protein	1.56651	0.0371386	0.575012	1.56651	0.647555	35.592	22.7205
VPS45	vacuolar protein sorting 45 homolog	-1.44668	0.0371444	0.575012	0.691238	-0.532745	45.6101	65.9832
INKA2	inka box actin regulator 2	-1.53627	0.0372122	0.575012	0.650926	-0.619434	60.7317	93.3005
ANKMY2	ankyrin repeat and MYND domain containing 2	1.40511	0.0372266	0.575012	1.40511	0.490679	58.3739	41.5442
CEBPZOS	CEBPZ opposite strand	1.47362	0.0372279	0.575012	1.47362	0.559361	53.293	36.1647
NEDD9	neural precursor cell expressed, developmentally down-regulated 9	-1.47678	0.0372383	0.575012	0.67715	-0.562453	140.961	208.169
PPP1R16B	protein phosphatase 1 regulatory subunit 16B	-1.64976	0.0372588	0.575012	0.606147	-0.722259	94.54	155.969
TSPYL5*	TSPY like 5	-1.74454	0.0372949	0.575132	0.573217	-0.802846	14.358	25.048
TMEM87A	transmembrane protein 87A	1.28875	0.0373274	0.575194	1.28875	0.365967	145.413	112.833
FAM133B	family with sequence similarity 133 member B	1.52965	0.0373869	0.575194	1.52965	0.613205	76.3328	49.902
PRKRIP1	PRKR interacting protein 1	1.37171	0.0374205	0.575194	1.37171	0.455976	82.7993	60.362
TP53BP2	tumor protein p53 binding protein 2	1.24718	0.0374332	0.575194	1.24718	0.318666	233.801	187.464
ENSG00000272913		-2.04807	0.0374592	0.575194	0.488264	-1.03427	3.86334	7.91242
FAM171A1	family with sequence similarity 171 member A1	-1.71089	0.0375186	0.575194	0.58449	-0.774749	11.202	19.1653
ZNF20	zinc finger protein 20	2.25607	0.0375648	0.575194	2.25607	1.17381	6.89599	3.05664
SNORA46	small nucleolar RNA, H/ACA box 46	-4.15529	0.0375724	0.575194	0.240657	-2.05495	5.91265	24.5688
USP40	ubiquitin specific peptidase 40	-1.51419	0.0375783	0.575194	0.660417	-0.59855	30.1254	45.6157
CCL3L3	C-C motif chemokine ligand 3 like 3	4.17039	0.0375814	0.575194	4.17039	2.06018	52.76	12.6511
CDIN1	CDAN1 interacting nuclease 1	-1.86953	0.0376951	0.576218	0.534894	-0.902675	8.48725	15.8672
DNAJC3-DT	DNAJC3 divergent transcript	1.73637	0.037705	0.576218	1.73637	0.796071	27.3012	15.7232
RNASEL	ribonuclease L	-1.56616	0.0377402	0.576324	0.638506	-0.647227	49.7245	77.8763
SEC24A	SEC24 homolog A, COPII coat complex component	1.36447	0.0378266	0.577046	1.36447	0.448342	135.643	99.4107
CLTCL1	clathrin heavy chain like 1	1.78065	0.0378457	0.577046	1.78065	0.832401	34.2226	19.2192
AP3S2	adaptor related protein complex 3 subunit sigma 2	1.3632	0.0379393	0.577046	1.3632	0.446997	80.5108	59.0602
CAST	calpastatin	1.29509	0.0379402	0.577046	1.29509	0.37305	504.278	389.377
NTN5	netrin 5	6.02446	0.0380062	0.577046	6.02446	2.59083	3.8362	0.636771
AGK	acylglycerol kinase	-1.33875	0.0380164	0.577046	0.746963	-0.420891	61.0189	81.6893
ENSG00000262380		3.06307	0.0380169	0.577046	3.06307	1.61498	4.52684	1.47788
WDR54	WD repeat domain 54	-1.66578	0.0380181	0.577046	0.60032	-0.736195	12.1284	20.2032
CIAO3	cytosolic iron-sulfur assembly component 3	-1.51284	0.0380746	0.577046	0.661007	-0.597262	31.5474	47.7263
CEBPD	CCAAT enhancer binding protein delta	-1.6428	0.0380871	0.577046	0.608717	-0.716157	65.5686	107.716
H2BC14	H2B clustered histone 14	1.64624	0.0380993	0.577046	1.64624	0.719175	198.175	120.38
CYP2R1	cytochrome P450 family 2 subfamily R member 1	-1.47076	0.0381583	0.577509	0.679919	-0.556565	32.4867	47.7802
TNFRSF14	TNF receptor superfamily member 14	-1.50966	0.038302	0.577963	0.662403	-0.594219	162.097	244.71
SPAG17	sperm associated antigen 17	-3.76116	0.0383212	0.577963	0.265875	-1.91118	1.3561	5.1005
PGM2*	phosphoglucomutase 2	-1.46618	0.0383335	0.577963	0.682045	-0.552062	77.1518	113.118
FTSJ1	FtsJ RNA 2'-O-methyltransferase 1	-1.31352	0.0383438	0.577963	0.761314	-0.393436	56.3721	74.0458
FAM126A*	family with sequence similarity 126 member A	1.35539	0.0383525	0.577963	1.35539	0.438706	237.355	175.119
DNPEP	aspartyl aminopeptidase	-1.34516	0.0383823	0.577963	0.743406	-0.427777	60.3258	81.1479
FMNL1-DT	FMNL1 divergent transcript	-1.53657	0.038387	0.577963	0.650802	-0.61971	49.6703	76.3217
CDCA3	cell division cycle associated 3	1.8654	0.0384499	0.578163	1.8654	0.899486	19.6277	10.522
ACSF3*	acyl-CoA synthetase family member 3	-1.39951	0.0384571	0.578163	0.714537	-0.48492	172.281	241.109
CAPN7	calpain 7	-1.33449	0.038565	0.579357	0.749351	-0.416287	122.452	163.411
CASK	calcium/calmodulin dependent serine protein kinase	-1.46691	0.0385946	0.579375	0.681707	-0.552777	55.5753	81.5237
ZFP36*	ZFP36 ring finger protein	1.64032	0.0386377	0.579594	1.64032	0.71398	360.383	219.703
DTD2	D-aminoacyl-tRNA deacylase 2	-1.63079	0.038745	0.580776	0.6132	-0.70557	11.0718	18.0558
RBBP4P1	RBBP4 pseudogene 1	-2.54353	0.0387842	0.580936	0.393154	-1.34683	2.03	5.16336
F13A1	coagulation factor XIII A chain	-1.99609	0.0388314	0.581214	0.500979	-0.997179	189.139	377.54
PLGRKT	plasminogen receptor with a C-terminal lysine	-1.62986	0.0388838	0.581571	0.61355	-0.704748	16.9803	27.6755
UBE2Q2	ubiquitin conjugating enzyme E2 Q2	1.57041	0.0389195	0.581671	1.57041	0.651145	171.031	108.908
SP140L	SP140 nuclear body protein like	-1.46054	0.0389935	0.581671	0.68468	-0.546498	66.2107	96.7031
DUSP23	dual specificity phosphatase 23	-1.78663	0.039021	0.581671	0.559714	-0.837238	9.75081	17.421
HEXIM2	HEXIM P-TEFb complex subunit 2	-1.7252	0.0390328	0.581671	0.579641	-0.786768	6.51244	11.2353
HEG1*	heart development protein with EGF like domains 1	-1.62633	0.0390638	0.581671	0.61488	-0.701623	54.4785	88.6001
CD52	CD52 molecule	-1.48318	0.039079	0.581671	0.674228	-0.568691	411.533	610.376
MED27	mediator complex subunit 27	1.70675	0.0391115	0.581671	1.70675	0.771253	71.2537	41.7481
ARHGEF7	Rho guanine nucleotide exchange factor 7	-1.28733	0.0391689	0.581671	0.776802	-0.364382	176.286	226.939
FAM72A	family with sequence similarity 72 member A	2.71622	0.0391795	0.581671	2.71622	1.4416	4.2177	1.55278
YBEY	ybeY metalloendoribonuclease	-1.55984	0.0392286	0.581671	0.641093	-0.641394	30.6514	47.8112
PLPPR3	phospholipid phosphatase related 3	5.27393	0.0393389	0.581671	5.27393	2.39888	3.12984	0.593455
COX20P1	COX20 pseudogene 1	8.21607	0.0393714	0.581671	8.21607	3.03845	15.8988	1.93508
BCL3	BCL3 transcription coactivator	1.67614	0.0393909	0.581671	1.67614	0.745146	32.1161	19.1607
ZC3H14	zinc finger CCCH-type containing 14	1.22336	0.0393992	0.581671	1.22336	0.290846	177.995	145.497
NUDT16	nudix hydrolase 16	-1.5157	0.0394008	0.581671	0.659761	-0.599985	53.3059	80.7958
ENSG00000288771		1.63101	0.0394224	0.581671	1.63101	0.705767	67.4958	41.3828
BTBD6	BTB domain containing 6	-1.40537	0.0394542	0.581671	0.711555	-0.490953	44.6962	62.8148
EIF3I	eukaryotic translation initiation factor 3 subunit I	-1.29881	0.0394612	0.581671	0.769933	-0.377196	199.54	259.165
ABRAXAS1	abraxas 1, BRCA1 A complex subunit	1.47596	0.0395172	0.581671	1.47596	0.561655	85.4331	57.883
ANKRD44-AS1	ANKRD44 antisense RNA 1	-2.348	0.0395435	0.581671	0.425894	-1.23143	2.90209	6.81411
PKN2	protein kinase N2	1.49573	0.0395721	0.581671	1.49573	0.580854	730.514	488.398
SPTLC1	serine palmitoyltransferase long chain base subunit 1	1.27404	0.0396055	0.581671	1.27404	0.349413	163.172	128.074
BRIP1	BRCA1 interacting protein C-terminal helicase 1	1.74448	0.0396549	0.581671	1.74448	0.8028	359.201	205.907
PGM5	phosphoglucomutase 5	2.35187	0.0396619	0.581671	2.35187	1.23381	8.81248	3.74701
ENSG00000247324		4.09361	0.0396661	0.581671	4.09361	2.03337	5.6872	1.38929
FXR1	FMR1 autosomal homolog 1	1.1642	0.03967	0.581671	1.1642	0.219333	380.946	327.219
MESD	mesoderm development LRP chaperone	-1.42128	0.0396977	0.581671	0.703593	-0.507186	63.599	90.3916
DAAM2	dishevelled associated activator of morphogenesis 2	-2.90854	0.0397142	0.581671	0.343815	-1.5403	6.91333	20.1077
TRBV7-2	T cell receptor beta variable 7-2	-1.98599	0.0397191	0.581671	0.503527	-0.989858	8.65215	17.1831
NBAT1	neuroblastoma associated transcript 1	-3.32629	0.0397935	0.582282	0.300635	-1.73392	0.644999	2.14546
CYC1	cytochrome c1	-1.45727	0.0398181	0.582282	0.686217	-0.543264	116.287	169.461
ENSG00000247011		-2.17588	0.0399471	0.582954	0.459585	-1.1216	2.23305	4.85884
SEPTIN14P12	septin 14 pseudogene 12	4.30807	0.0399474	?	4.30807	2.10704	2.17024	0.503761
OBI1	ORC ubiquitin ligase 1	1.36678	0.0399618	0.582954	1.36678	0.450784	99.4018	72.7268
ZNF571	zinc finger protein 571	-1.59184	0.0400012	0.582954	0.628204	-0.670695	12.4695	19.8494
DCTD	dCMP deaminase	-1.28412	0.04001	0.582954	0.778743	-0.36078	63.2078	81.1664
EED	embryonic ectoderm development	1.47189	0.0400162	0.582954	1.47189	0.557666	77.14	52.409
DDN	dendrin	6.32097	0.0401083	0.582954	6.32097	2.66015	3.72218	0.588863
MRPS26	mitochondrial ribosomal protein S26	-1.68377	0.0401184	0.582954	0.593905	-0.751696	22.1368	37.2734
WBP1L	WW domain binding protein 1 like	1.26323	0.040154	0.582954	1.26323	0.337115	230.629	182.571
CXCL8	C-X-C motif chemokine ligand 8	3.95552	0.0401603	0.582954	3.95552	1.98387	173.304	43.8132
CAMK4	calcium/calmodulin dependent protein kinase IV	-1.58856	0.0401767	0.582954	0.629502	-0.667717	294.992	468.611
PCBD2	pterin-4 alpha-carbinolamine dehydratase 2	1.36502	0.0401881	0.582954	1.36502	0.448919	63.4003	46.4465
SLC25A20	solute carrier family 25 member 20	-1.41033	0.0402077	0.582954	0.709055	-0.496031	34.0227	47.9832
FBXW11P1	F-box and WD repeat domain containing 11 pseudogene 1	4.6897	0.0402685	0.58334	4.6897	2.2295	2.73809	0.583852
CCNA2	cyclin A2	1.44882	0.0402916	0.58334	1.44882	0.534876	78.6712	54.3003
LINC01544	long intergenic non-protein coding RNA 1544	5.20289	0.0403925	0.583348	5.20289	2.37931	4.80631	0.923778
EID1	EP300 interacting inhibitor of differentiation 1	-1.36561	0.0403945	0.583348	0.732276	-0.449541	319.703	436.588
B3GAT3	beta-1,3-glucuronyltransferase 3	-1.58043	0.0404751	0.583348	0.63274	-0.660314	26.81	42.3712
MARCHF1	membrane associated ring-CH-type finger 1	-1.53169	0.0405091	0.583348	0.652872	-0.615128	102.889	157.595
HLF	HLF transcription factor, PAR bZIP family member	4.70403	0.0405251	0.583348	4.70403	2.2339	13.0379	2.77164
KDELR1	KDEL endoplasmic reticulum protein retention receptor 1	1.42437	0.0405282	0.583348	1.42437	0.510326	92.2878	64.7919
PEAK1*	pseudopodium enriched atypical kinase 1	1.35425	0.0405405	0.583348	1.35425	0.437498	289.546	213.805
ANO2	anoctamin 2	3.07602	0.0405589	0.583348	3.07602	1.62106	17.4134	5.66102
RASA2	RAS p21 protein activator 2	-1.3683	0.040634	0.583348	0.730836	-0.45238	185.188	253.392
ABCA13	ATP binding cassette subfamily A member 13	2.10546	0.0406405	0.583348	2.10546	1.07413	89.5397	42.5274
CPSF4L*	cleavage and polyadenylation specific factor 4 like	4.3745	0.0406488	0.583348	4.3745	2.12912	3.0115	0.688422
ENSG00000279035		2.61482	0.0406635	0.583348	2.61482	1.38671	4.72082	1.8054
ENSG00000256588		3.24891	0.0406664	0.583348	3.24891	1.69996	3.5034	1.07833
GLUD1	glutamate dehydrogenase 1	-1.40801	0.0407043	0.583348	0.710221	-0.493661	154.008	216.846
ENSG00000283633		4.16652	0.0407512	0.583348	4.16652	2.05884	2.86005	0.686436
KBTBD4	kelch repeat and BTB domain containing 4	-1.51677	0.0407767	0.583348	0.659298	-0.600998	28.5747	43.3412
SPAG4	sperm associated antigen 4	3.89544	0.040802	0.583348	3.89544	1.96179	3.47015	0.890825
FHOD3	formin homology 2 domain containing 3	9.93932	0.0408185	0.583348	9.93932	3.31315	5.70716	0.5742
RAB27A	RAB27A, member RAS oncogene family	1.43263	0.0408367	0.583348	1.43263	0.51867	128.635	89.789
ISCA2	iron-sulfur cluster assembly 2	-1.32393	0.0411413	0.587288	0.755327	-0.404827	51.4596	68.1289
URM1	ubiquitin related modifier 1	-1.40973	0.0411901	0.587572	0.709354	-0.495422	61.1108	86.1499
LINC02757	long intergenic non-protein coding RNA 2757	2.91867	0.0412465	0.587964	2.91867	1.54531	4.63914	1.58947
DHX30*	DExH-box helicase 30	-1.40972	0.0413704	0.588598	0.709359	-0.495413	132.802	187.215
TIMM22	translocase of inner mitochondrial membrane 22	-1.44457	0.0413824	0.588598	0.692249	-0.530637	28.7628	41.5499
STIM2	stromal interaction molecule 2	-1.37078	0.0414155	0.588598	0.729511	-0.454998	102.062	139.905
BCL7C*	BAF chromatin remodeling complex subunit BCL7C	-1.50666	0.041436	0.588598	0.66372	-0.591353	32.6418	49.1801
JUNB	JunB proto-oncogene, AP-1 transcription factor subunit	1.67221	0.0414539	0.588598	1.67221	0.741759	1030.81	616.435
PKD1L1	polycystin 1 like 1, transient receptor potential channel interacting	2.59292	0.0414644	0.588598	2.59292	1.37458	8.08129	3.11667
TRMT1	tRNA methyltransferase 1	-1.46717	0.0416287	0.590244	0.681584	-0.553036	54.8097	80.4151
SH3GLB1	SH3 domain containing GRB2 like, endophilin B1	1.23339	0.0416416	0.590244	1.23339	0.302626	436.957	354.274
JAKMIP3	Janus kinase and microtubule interacting protein 3	3.64704	0.0416673	0.590244	3.64704	1.86673	7.70409	2.11242
EFCAB14	EF-hand calcium binding domain 14	1.19629	0.0416997	0.590292	1.19629	0.258571	441.23	368.831
HIF1A-AS3	HIF1A antisense RNA 3	4.02768	0.0417721	0.590905	4.02768	2.00995	3.1482	0.781642
ARHGEF18	Rho/Rac guanine nucleotide exchange factor 18	-1.54594	0.0418346	0.59108	0.646854	-0.628489	438.948	678.59
TSEN54	tRNA splicing endonuclease subunit 54	-1.56511	0.0418425	0.59108	0.638931	-0.646268	37.3995	58.5345
FN3K	fructosamine 3 kinase	2.03513	0.0419178	0.591733	2.03513	1.02512	11.3782	5.59092
SNHG22	small nucleolar RNA host gene 22	-1.97728	0.0420227	0.592496	0.505745	-0.983518	5.53698	10.9482
OLFM2	olfactomedin 2	-1.76589	0.0420519	0.592496	0.566287	-0.820394	8.51561	15.0376
TRIM22	tripartite motif containing 22	-1.43683	0.0420852	0.592496	0.695977	-0.522889	263.446	378.526
ENSG00000289598		-2.85894	0.042093	0.592496	0.34978	-1.51548	0.858278	2.45376
CLEC17A	C-type lectin domain containing 17A	-1.64011	0.0421531	0.592496	0.609713	-0.713797	25.5933	41.9759
AGMAT	agmatinase	-1.53788	0.0421662	0.592496	0.650246	-0.620943	25.1119	38.6192
GRIN3B	glutamate ionotropic receptor NMDA type subunit 3B	11.9064	0.0422177	0.592496	11.9064	3.57367	5.96205	0.500741
SH2D3A	SH2 domain containing 3A	-1.60382	0.0422541	0.592496	0.62351	-0.681515	23.0839	37.0226
PLPP4	phospholipid phosphatase 4	2.47154	0.0422594	0.592496	2.47154	1.30541	12.5224	5.06663
LGALS8	galectin 8	-1.3364	0.0422848	0.592496	0.748282	-0.418347	293.521	392.26
RN7SL471P	RNA, 7SL, cytoplasmic 471, pseudogene	3.07325	0.0423397	0.592496	3.07325	1.61976	33.7139	10.9701
ENSG00000288156		-1.47918	0.0423449	0.592496	0.676049	-0.564801	29.6412	43.8447
SNX11*	sorting nexin 11	1.33292	0.0423502	0.592496	1.33292	0.414589	87.6356	65.7471
ENSG00000289536		-2.15177	0.042408	0.592896	0.464733	-1.10553	4.39171	9.44995
FAM117B	family with sequence similarity 117 member B	-1.41526	0.0424776	0.593462	0.706586	-0.501062	112.828	159.68
CRTC3	CREB regulated transcription coactivator 3	-1.46933	0.0425831	0.594359	0.680583	-0.555158	101.687	149.411
PLCL1	phospholipase C like 1 (inactive)	-1.52476	0.0426002	0.594359	0.655842	-0.60858	28.8293	43.9577
SELENOF	selenoprotein F	-1.33382	0.0426683	0.594901	0.749725	-0.415567	136.949	182.666
ENSG00000286965		-1.91283	0.0428352	0.59568	0.522785	-0.935709	6.75474	12.9207
TUNAR	TCL1 upstream neural differentiation-associated RNA	3.42779	0.0428894	0.59568	3.42779	1.77728	4.07029	1.18744
CHEK1	checkpoint kinase 1	1.5093	0.0429411	0.59568	1.5093	0.593884	47.5361	31.4954
SEC22B	SEC22 homolog B, vesicle trafficking protein	-1.42129	0.0429637	0.59568	0.703587	-0.5072	148.037	210.403
CEP85L	centrosomal protein 85 like	-1.51387	0.0430002	0.59568	0.660559	-0.598241	121.379	183.751
ANTKMT	adenine nucleotide translocase lysine methyltransferase	-1.57897	0.0431045	0.59568	0.633326	-0.658981	15.9319	25.1559
ENSG00000289453		1.87807	0.0431427	0.59568	1.87807	0.909253	9.31654	4.96069
ELAPOR1	endosome-lysosome associated apoptosis and autophagy regulator 1	1.6762	0.0431563	0.59568	1.6762	0.745198	41.9769	25.0428
ENSG00000273272		2.33207	0.0431571	0.59568	2.33207	1.22161	6.4551	2.76797
TWF2	twinfilin actin binding protein 2	-1.46306	0.0431679	0.59568	0.6835	-0.548986	62.086	90.8353
ZNF304	zinc finger protein 304	-1.36885	0.0431766	0.59568	0.73054	-0.452965	54.9634	75.2367
ANO6	anoctamin 6	-1.59214	0.043181	0.59568	0.628086	-0.670965	118.454	188.595
CMC2	C-X9-C motif containing 2	1.49832	0.04321	0.59568	1.49832	0.583348	56.7626	37.8841
PANK4*	pantothenate kinase 4 (inactive)	-1.4509	0.0432246	0.59568	0.689226	-0.536952	68.7429	99.7393
HLA-DQA1	major histocompatibility complex, class II, DQ alpha 1	-1.60261	0.0432386	0.59568	0.623981	-0.680425	86.6484	138.864
KDM1B	lysine demethylase 1B	1.34003	0.0432747	0.59568	1.34003	0.422265	102.668	76.6159
ENSG00000287467		-2.43782	0.0433117	0.59568	0.410203	-1.28559	1.66667	4.06305
CNOT10	CCR4-NOT transcription complex subunit 10	1.29263	0.0433261	0.59568	1.29263	0.370307	138.38	107.053
CNN3	calponin 3	1.7576	0.0433287	0.59568	1.7576	0.813604	87.6419	49.8646
ENSG00000242588		-1.53174	0.0433382	0.59568	0.652854	-0.615168	10.9613	16.7898
RPE	ribulose-5-phosphate-3-epimerase	-1.31814	0.0433836	0.59568	0.758642	-0.398508	84.903	111.914
CNDP2	carnosine dipeptidase 2	-1.50644	0.0433946	0.59568	0.663819	-0.591138	95.8879	144.449
DCHS1	dachsous cadherin-related 1	-1.78819	0.0434252	0.59568	0.559226	-0.838498	57.9232	103.578
NPBWR1	neuropeptides B and W receptor 1	3.75703	0.0434624	0.59568	3.75703	1.90959	3.63485	0.967482
RPL3	ribosomal protein L3	-1.38608	0.0435052	0.59568	0.721461	-0.471006	2073.26	2873.7
ERMP1	endoplasmic reticulum metallopeptidase 1	-1.31473	0.043508	0.59568	0.760612	-0.394768	102.467	134.716
CCNY-AS1	CCNY antisense RNA 1	1.79812	0.0435143	0.59568	1.79812	0.846491	10.4286	5.79975
ENTPD6	ectonucleoside triphosphate diphosphohydrolase 6	-1.50618	0.043605	0.596521	0.66393	-0.590897	60.6498	91.3497
THEM6	thioesterase superfamily member 6	-1.67551	0.0436492	0.596697	0.596833	-0.744601	22.6417	37.9364
LRRC37B	leucine rich repeat containing 37B	1.25725	0.043689	0.596697	1.25725	0.33027	84.9563	67.5731
ATAD5	ATPase family AAA domain containing 5	1.61148	0.0437455	0.596697	1.61148	0.688384	297.703	184.739
CYP4F3	cytochrome P450 family 4 subfamily F member 3	1.60503	0.0437652	0.596697	1.60503	0.682602	86.5663	53.9343
LASTR	LncRNA associated with SART3 regulation of splicing	10.3719	0.0437871	0.596697	10.3719	3.3746	13.4679	1.2985
SERPINB10	serpin family B member 10	2.55564	0.0437938	0.596697	2.55564	1.35368	14.5219	5.68228
TRBV18	T cell receptor beta variable 18	-2.11207	0.0438561	0.597148	0.473469	-1.07866	3.39149	7.16307
RPA3	replication protein A3	1.63882	0.0439522	0.597799	1.63882	0.712658	44.8099	27.3428
CD7	CD7 molecule	-1.7462	0.0439628	0.597799	0.572671	-0.804221	130.16	227.286
APTR	Alu-mediated CDKN1A/p21 transcriptional regulator	1.66494	0.0440158	0.598122	1.66494	0.735469	24.3565	14.6291
CCDC68	coiled-coil domain containing 68	-1.64473	0.0440739	0.598131	0.608003	-0.717849	124.846	205.338
GARRE1	granule associated Rac and RHOG effector 1	1.2567	0.0441326	0.598131	1.2567	0.329643	297.655	236.854
ENSG00000170089		-1.79366	0.0441546	0.598131	0.557518	-0.84291	6.60175	11.8413
GSDME	gasdermin E	-2.71913	0.0441625	0.598131	0.367765	-1.44314	2.53082	6.88161
MGAT5*	alpha-1,6-mannosylglycoprotein 6-beta-N-acetylglucosaminyltransferase	-1.54074	0.0441635	0.598131	0.649037	-0.623627	203.055	312.856
YEATS4	YEATS domain containing 4	1.64043	0.0442002	0.598231	1.64043	0.714071	46.6929	28.4639
ELMOD3	ELMO domain containing 3	1.34009	0.0442594	0.598629	1.34009	0.422329	99.7251	74.4168
ACADM	acyl-CoA dehydrogenase medium chain	1.26189	0.0442884	0.598629	1.26189	0.335589	151.082	119.726
RGS14	regulator of G protein signaling 14	-1.47735	0.0443508	0.598949	0.676887	-0.563013	154.331	228.001
ENSG00000272572		-2.59427	0.0444361	0.598949	0.385465	-1.37533	1.02644	2.66285
ZNF689	zinc finger protein 689	-1.4876	0.0444463	0.598949	0.672222	-0.57299	26.9279	40.058
ENSG00000249452		4.61792	0.0445603	0.598949	4.61792	2.20724	2.6489	0.573615
RPL41P2	ribosomal protein L41 pseudogene 2	-2.54697	0.0445757	0.598949	0.392624	-1.34878	1.18852	3.02713
METTL2A	methyltransferase like 2A	-1.52614	0.0445803	0.598949	0.655246	-0.609892	20.8416	31.8072
RDX*	radixin	1.56796	0.0446036	0.598949	1.56796	0.648885	107.194	68.3653
WTAP	WT1 associated protein	1.21193	0.0446258	0.598949	1.21193	0.277306	320.303	264.292
MPZL1	myelin protein zero like 1	-1.32272	0.044626	0.598949	0.756015	-0.403513	69.731	92.2349
C1QA	complement C1q A chain	-3.7273	0.0446354	0.598949	0.268291	-1.89813	2.15334	8.02615
ENSG00000279277		-1.5772	0.0446357	0.598949	0.634034	-0.657367	39.9743	63.0475
SH2D1B	SH2 domain containing 1B	-1.52788	0.0446698	0.599011	0.654501	-0.611532	32.6455	49.8784
ZFHX3*	zinc finger homeobox 3	1.58371	0.0447492	0.599217	1.58371	0.663311	63.676	40.2068
ABCD2	ATP binding cassette subfamily D member 2	-1.66559	0.0447864	0.599217	0.600389	-0.73603	19.2988	32.1438
ENSG00000287497		2.4954	0.0448305	0.599217	2.4954	1.31927	5.58571	2.2384
HMCES	5-hydroxymethylcytosine binding, ES cell specific	-1.43643	0.0448528	0.599217	0.696173	-0.522483	61.2357	87.9605
YIPF5	Yip1 domain family member 5	-1.38359	0.0448794	0.599217	0.72276	-0.468412	49.1969	68.0681
PDGFD	platelet derived growth factor D	-1.67893	0.0448884	0.599217	0.595618	-0.747541	9.70029	16.2861
SLC16A5	solute carrier family 16 member 5	1.40081	0.0448912	0.599217	1.40081	0.486257	40.6826	29.0423
MICOS13	mitochondrial contact site and cristae organizing system subunit 13	-1.56548	0.0449293	0.599332	0.638783	-0.646602	22.0301	34.4877
RNF217*	ring finger protein 217	1.73851	0.0450031	0.599402	1.73851	0.797848	83.4789	48.0176
LRRK2	leucine rich repeat kinase 2	-1.64307	0.0450466	0.599402	0.608618	-0.716392	429.047	704.954
CRNDE	colorectal neoplasia differentially expressed	3.36438	0.0451112	0.599402	3.36438	1.75034	13.2009	3.92371
SFXN2	sideroflexin 2	-1.5238	0.0451399	0.599402	0.656254	-0.607674	26.4014	40.2305
PXYLP1	2-phosphoxylose phosphatase 1	-1.52745	0.0451469	0.599402	0.654685	-0.611126	29.5823	45.1856
NPM1P27	nucleophosmin 1 pseudogene 27	-1.62872	0.0451798	0.599402	0.613981	-0.703735	5.54871	9.03727
FSIP2	fibrous sheath interacting protein 2	-3.76572	0.0451844	0.599402	0.265553	-1.91293	2.30529	8.68108
ENSG00000275481		-1.65254	0.0451848	0.599402	0.605129	-0.724685	17.3412	28.657
KIF5C	kinesin family member 5C	4.09175	0.0452436	0.599402	4.09175	2.03272	11.7117	2.86228
ARHGEF9	Cdc42 guanine nucleotide exchange factor 9	-1.42607	0.045265	0.599402	0.701226	-0.512049	50.3199	71.7599
CMSS1*	cms1 ribosomal small subunit homolog	-1.43489	0.0452843	0.599402	0.696918	-0.52094	21.5977	30.9904
IFT88	intraflagellar transport 88	1.47463	0.0452879	0.599402	1.47463	0.560351	81.8195	55.4848
IGHV3-30	immunoglobulin heavy variable 3-30	-2.14027	0.0453331	0.59961	0.467231	-1.09779	4.4569	9.53898
CUBN	cubilin	-1.68943	0.045369	0.599695	0.591917	-0.756533	35.0714	59.2505
CYTH1	cytohesin 1	-1.46773	0.045418	0.599939	0.681325	-0.553585	531.796	780.532
BACE1	beta-secretase 1	1.96001	0.045481	0.599939	1.96001	0.970864	10.5925	5.40428
CCDC169	coiled-coil domain containing 169	3.99856	0.0455024	0.599939	3.99856	1.99948	6.93965	1.73554
TMEM68	transmembrane protein 68	1.4405	0.0455053	0.599939	1.4405	0.52657	42.0966	29.2236
SNHG7	small nucleolar RNA host gene 7	-1.37951	0.0456034	0.600128	0.724892	-0.464161	55.5451	76.6253
FIP1L1	factor interacting with PAPOLA and CPSF1	1.34594	0.0456723	0.600128	1.34594	0.428609	216.681	160.989
LRRC51	leucine rich repeat containing 51	2.42967	0.0457077	0.600128	2.42967	1.28076	6.77129	2.78692
CEMIP2	cell migration inducing hyaluronidase 2	-1.45185	0.0457243	0.600128	0.688775	-0.537895	213.279	309.649
MCM10	minichromosome maintenance 10 replication initiation factor	1.67879	0.0457587	0.600128	1.67879	0.747426	143.691	85.5917
VPS13D*	vacuolar protein sorting 13 homolog D	-1.33904	0.0457691	0.600128	0.746802	-0.421201	360.006	482.063
ENSG00000275613		-2.27682	0.0457836	0.600128	0.439208	-1.18702	3.30719	7.52988
MIRLET7A1HG	miRlet-7a-1/let-7f-1/let-7d cluster host gene	-1.48229	0.0458056	0.600128	0.674633	-0.567825	34.9555	51.8141
SETMAR*	SET domain and mariner transposase fusion gene	-1.44291	0.0458139	0.600128	0.693043	-0.528982	15.1024	21.7914
GPATCH11	G-patch domain containing 11	1.29569	0.0458144	0.600128	1.29569	0.373725	70.2268	54.2001
RPS3AP37	RPS3A pseudogene 37	-3.88677	0.0458415	?	0.257283	-1.95857	0.288143	1.11995
EIF2S3	eukaryotic translation initiation factor 2 subunit gamma	-1.25688	0.0459033	0.600851	0.795623	-0.329843	560.558	704.552
FRMD4B	FERM domain containing 4B	-1.89792	0.0459475	0.600851	0.526892	-0.924422	40.5056	76.8766
ADPRM	ADP-ribose/CDP-alcohol diphosphatase, manganese dependent	-1.44421	0.0459582	0.600851	0.692418	-0.530284	28.1739	40.6891
IL21R	interleukin 21 receptor	-1.59444	0.045993	0.600874	0.627179	-0.673051	77.8049	124.055
TRIAP1	TP53 regulated inhibitor of apoptosis 1	-1.53864	0.0460526	0.600874	0.649926	-0.621652	19.515	30.0265
SLC8A1	solute carrier family 8 member A1	-1.57885	0.0460671	0.600874	0.633371	-0.658878	89.7282	141.668
LAT2	linker for activation of T cells family member 2	-1.43359	0.0461829	0.600874	0.697551	-0.519628	118.001	169.164
MT-ND2	NADH dehydrogenase subunit 2	2.31149	0.0462117	0.600874	2.31149	1.20882	116.468	50.3866
TESPA1	thymocyte expressed, positive selection associated 1	-1.49176	0.0462164	0.600874	0.670349	-0.577016	175.551	261.88
QRSL1	glutaminyl-tRNA amidotransferase subunit QRSL1	-1.40027	0.0462904	0.600874	0.714146	-0.485709	56.3137	78.8546
STOML1*	stomatin like 1	-1.79805	0.046325	0.600874	0.556158	-0.846434	11.5614	20.788
TIMM23B-AGAP6*	TIMM23B-AGAP6 read through	2.80976	0.0463378	0.600874	2.80976	1.49045	3.37477	1.20109
ZNF138	zinc finger protein 138	-1.57244	0.0463917	0.600874	0.635955	-0.653003	23.7365	37.3241
WHAMM	WASP homolog associated with actin, golgi membranes and microtubules	1.32001	0.0463989	0.600874	1.32001	0.400553	145.508	110.232
B4GALT2	beta-1,4-galactosyltransferase 2	2.11489	0.0465647	0.600874	2.11489	1.08058	16.2966	7.70567
GPR183	G protein-coupled receptor 183	-1.52551	0.0465674	0.600874	0.655519	-0.60929	60.8913	92.8902
CDCA5	cell division cycle associated 5	1.88671	0.0465806	0.600874	1.88671	0.915874	16.6484	8.82404
ENSG00000287632		-1.52863	0.0466076	0.600874	0.654181	-0.612238	107.328	164.064
LINC02009	long intergenic non-protein coding RNA 2009	2.95888	0.0466099	0.600874	2.95888	1.56505	10.9499	3.7007
MAPK11	mitogen-activated protein kinase 11	-1.91109	0.0466437	0.600874	0.52326	-0.934399	5.76643	11.0202
NONO	non-POU domain containing octamer binding	-1.46935	0.0466678	0.600874	0.680571	-0.555182	341.616	501.954
HLA-DMB	major histocompatibility complex, class II, DM beta	-1.52503	0.0467166	0.600874	0.655726	-0.608836	96.356	146.946
UACA	uveal autoantigen with coiled-coil domains and ankyrin repeats	2.64634	0.0467167	0.600874	2.64634	1.404	12.7648	4.82358
ENSG00000268119		1.49123	0.0467283	0.600874	1.49123	0.576505	361.507	242.422
ZZZ3*	zinc finger ZZ-type containing 3	-1.26481	0.0467307	0.600874	0.79063	-0.338926	165.084	208.801
IQCH	IQ motif containing H	2.87145	0.0467395	0.600874	2.87145	1.52178	7.27607	2.53393
TF	transferrin	2.60444	0.0467467	0.600874	2.60444	1.38097	324.027	124.413
BSPRY	B-box and SPRY domain containing	2.05102	0.046762	0.600874	2.05102	1.03634	8.21394	4.00481
LARP4B	La ribonucleoprotein 4B	1.2449	0.0467934	0.600874	1.2449	0.31603	311.788	250.452
ENSG00000235100		-3.81712	0.0468646	0.600874	0.261978	-1.93248	1.00449	3.83427
TMEM9B-AS1	TMEM9B antisense RNA 1	-1.54461	0.0469008	0.600874	0.647412	-0.627245	23.9024	36.9199
ENSG00000275888		2.55088	0.0469113	0.600874	2.55088	1.351	5.50188	2.15685
HMGN4	high mobility group nucleosomal binding domain 4	-1.44538	0.0469218	0.600874	0.69186	-0.531447	78.6919	113.74
PSMA6	proteasome 20S subunit alpha 6	1.48203	0.0469627	0.600874	1.48203	0.567577	35.6229	24.0366
MTERF3	mitochondrial transcription termination factor 3	-1.57071	0.047031	0.600874	0.636654	-0.651418	16.7772	26.3522
DTHD1	death domain containing 1	-1.99639	0.0470551	0.600874	0.500903	-0.997396	8.54191	17.053
DPY19L1P2	DPY19L1 pseudogene 2	2.11589	0.0470562	0.600874	2.11589	1.08126	75.3309	35.6025
ENSG00000279369		-1.57035	0.0470968	0.600874	0.636799	-0.65109	55.5263	87.196
EZH1	enhancer of zeste 1 polycomb repressive complex 2 subunit	1.26133	0.0471671	0.600874	1.26133	0.334944	632.735	501.642
ACAD8	acyl-CoA dehydrogenase family member 8	-1.46326	0.0471874	0.600874	0.683408	-0.549182	40.536	59.3146
DDHD1-DT	DDHD1 divergent transcript	-2.02492	0.0471962	0.600874	0.493847	-1.01786	5.91047	11.9682
EBF1*	EBF transcription factor 1	-1.50722	0.0472106	0.600874	0.663471	-0.591894	32.8547	49.5194
PREP*	prolyl endopeptidase	-1.39286	0.0472326	0.600874	0.717948	-0.478048	57.3684	79.906
RPL21P44	ribosomal protein L21 pseudogene 44	-2.53252	0.0472501	0.600874	0.394863	-1.34057	1.24909	3.16335
IGHJ1	immunoglobulin heavy joining 1	-3.33541	0.0472557	0.600874	0.299813	-1.73787	0.427244	1.42503
CEP57L1	centrosomal protein 57 like 1	1.68475	0.0472682	0.600874	1.68475	0.752537	264.882	157.223
MT-TE	tRNA	8.42058	0.0472695	0.600874	8.42058	3.07392	30.09	3.57339
GSDMD	gasdermin D	-1.48726	0.0472931	0.600874	0.672377	-0.572659	98.52	146.525
CBLN3	cerebellin 3 precursor	-1.9315	0.0473637	0.600874	0.517732	-0.949724	5.38387	10.399
PYGO1	pygopus family PHD finger 1	-2.16981	0.0473749	0.600874	0.46087	-1.11757	6.97973	15.1447
LRP3	LDL receptor related protein 3	1.76727	0.0474016	0.600874	1.76727	0.821524	18.7699	10.6208
GPD1L	glycerol-3-phosphate dehydrogenase 1 like	-1.33999	0.0474064	0.600874	0.746277	-0.422218	46.2015	61.9094
ABHD15	abhydrolase domain containing 15	-1.52484	0.047557	0.60121	0.655807	-0.608657	26.6858	40.6915
ENSG00000279077		-2.0836	0.0476057	0.60121	0.479938	-1.05908	2.89969	6.0418
RRP7BP	ribosomal RNA processing 7 homolog B, pseudogene	-1.49618	0.0476554	0.60121	0.668371	-0.58128	25.9152	38.7738
TSGA10	testis specific 10	1.40337	0.0476794	0.60121	1.40337	0.488893	58.3028	41.5449
OR7E38P	olfactory receptor family 7 subfamily E member 38 pseudogene	-2.6133	0.0477438	0.60121	0.382658	-1.38587	1.29276	3.37836
CARMIL2	capping protein regulator and myosin 1 linker 2	-1.64045	0.0477532	0.60121	0.609589	-0.714092	62.7435	102.928
RNGTT	RNA guanylyltransferase and 5'-phosphatase	-1.3629	0.0478258	0.60121	0.733731	-0.446677	91.1548	124.235
TRAJ7	T cell receptor alpha joining 7	-2.14251	0.0478279	0.60121	0.466742	-1.0993	2.25053	4.82179
NT5DC2	5'-nucleotidase domain containing 2	1.73917	0.0478313	0.60121	1.73917	0.798401	74.8086	43.0139
ZNF772	zinc finger protein 772	-1.39316	0.0478353	0.60121	0.71779	-0.478366	48.3613	67.3752
RCC1L	RCC1 like	-1.43442	0.0478476	0.60121	0.697147	-0.520466	43.1352	61.8739
THNSL1	threonine synthase like 1	-1.57749	0.0478546	0.60121	0.63392	-0.657627	12.9637	20.4501
FAM8A1	family with sequence similarity 8 member A1	1.36202	0.0478597	0.60121	1.36202	0.445745	164.163	120.529
TMEM164	transmembrane protein 164	-1.33351	0.0478824	0.60121	0.749902	-0.415226	135.776	181.058
METAP2	methionyl aminopeptidase 2	1.32744	0.0479243	0.60121	1.32744	0.408643	166.47	125.407
DUS2	dihydrouridine synthase 2	1.29481	0.0479601	0.60121	1.29481	0.372745	76.6448	59.1937
MCRS1	microspherule protein 1	-1.29476	0.0479829	0.60121	0.772345	-0.372683	117.911	152.666
SMC3	structural maintenance of chromosomes 3	1.46389	0.047983	0.60121	1.46389	0.549805	384.208	262.458
PACSIN2	protein kinase C and casein kinase substrate in neurons 2	-1.43113	0.0480267	0.60121	0.69875	-0.517151	129.719	185.644
RTN2	reticulon 2	1.85958	0.0480958	0.60121	1.85958	0.894976	10.9417	5.88399
IGLV2-23	immunoglobulin lambda variable 2-23	-2.18655	0.048221	0.60121	0.457341	-1.12866	5.64616	12.3456
ZNF721	zinc finger protein 721	-1.41053	0.048228	0.60121	0.708955	-0.496234	66.8677	94.3187
RPL24P2	RPL24 pseudogene 2	3.72597	0.0482335	0.60121	3.72597	1.89762	6.0981	1.63665
ENSG00000288970		-2.21901	0.0482588	0.60121	0.450651	-1.14992	3.0261	6.71495
ZFP2	ZFP2 zinc finger protein	2.59767	0.0482691	0.60121	2.59767	1.37722	6.91983	2.66386
SPIB	Spi-B transcription factor	-1.65612	0.0482866	0.60121	0.603821	-0.727806	30.8865	51.1518
TRAPPC2L	trafficking protein particle complex subunit 2L	-1.4311	0.0483288	0.60121	0.698765	-0.517121	38.3707	54.9122
Metazoa_SRP		1.84414	0.0483559	0.60121	1.84414	0.882945	90.413	49.0273
TRAV5	T cell receptor alpha variable 5	-2.32487	0.0483576	0.60121	0.430132	-1.21715	2.22198	5.16581
COMMD1	copper metabolism domain containing 1	-1.45722	0.0483629	0.60121	0.68624	-0.543215	24.6767	35.9592
INTS13	integrator complex subunit 13	-1.27514	0.048381	0.60121	0.784227	-0.350657	75.6548	96.4706
ASPM	assembly factor for spindle microtubules	1.4278	0.0483974	0.60121	1.4278	0.513796	318.105	222.793
PGLS	6-phosphogluconolactonase	-1.35433	0.0484075	0.60121	0.738375	-0.437575	78.801	106.722
SRSF10	serine and arginine rich splicing factor 10	-1.36837	0.0485621	0.602141	0.730798	-0.452455	212.336	290.553
LINC00235	long intergenic non-protein coding RNA 235	-1.85177	0.0486059	0.602141	0.540025	-0.888902	14.2711	26.4267
KMT2E	lysine methyltransferase 2E (inactive)	1.26625	0.0486155	0.602141	1.26625	0.340557	713.738	563.665
EPC1	enhancer of polycomb homolog 1	-1.27637	0.0486268	0.602141	0.783474	-0.352042	195.325	249.307
RPUSD2	RNA pseudouridine synthase domain containing 2	-1.54321	0.0486734	0.602141	0.648001	-0.625931	17.5464	27.0778
CMTR2	cap methyltransferase 2	-1.43993	0.0486838	0.602141	0.694478	-0.525999	95.2896	137.21
TXNL4B	thioredoxin like 4B	1.58719	0.0487127	0.602141	1.58719	0.666472	133.118	83.8703
RCC1	regulator of chromosome condensation 1	-1.44451	0.0487191	0.602141	0.692275	-0.530584	51.4032	74.2526
ANXA2R*	annexin A2 receptor	-1.58512	0.0488797	0.602478	0.630865	-0.664596	31.2008	49.4571
TRIM13	tripartite motif containing 13	-1.44613	0.0489248	0.602478	0.6915	-0.532199	64.7217	93.5961
GABPA	GA binding protein transcription factor subunit alpha	1.26932	0.0489383	0.602478	1.26932	0.344052	119.989	94.5303
BTN3A2	butyrophilin subfamily 3 member A2	-1.52594	0.0489401	0.602478	0.655335	-0.609696	166.355	253.847
FBXL8	F-box and leucine rich repeat protein 8	-1.8722	0.0489829	0.602478	0.534131	-0.904735	4.87902	9.1345
RELN	reelin	-1.59329	0.0490415	0.602478	0.627632	-0.67201	139.848	222.818
EIF3E	eukaryotic translation initiation factor 3 subunit E	-1.36658	0.0490515	0.602478	0.731752	-0.450573	490.072	669.724
ANKRD18A	ankyrin repeat domain 18A	3.78925	0.0491048	0.602478	3.78925	1.92191	3.9945	1.05417
RN7SL573P	RNA, 7SL, cytoplasmic 573, pseudogene	3.10752	0.0491048	0.602478	3.10752	1.63576	5.27524	1.69757
ABCG1	ATP binding cassette subfamily G member 1	-1.48302	0.0491959	0.602478	0.674299	-0.56854	52.9134	78.4718
ORMDL2*	ORMDL sphingolipid biosynthesis regulator 2	-1.3696	0.0492393	0.602478	0.730138	-0.453759	58.8347	80.5802
HMGXB3	HMG-box containing 3	-1.4522	0.0492445	0.602478	0.688612	-0.538236	86.4361	125.522
NME7	NME/NM23 family member 7	1.63471	0.0492482	0.602478	1.63471	0.70903	31.7167	19.4021
SMG1P4	SMG1 pseudogene 4	-3.77807	0.0492654	0.602478	0.264685	-1.91765	1.66403	6.28682
ZNF487*	zinc finger protein 487	1.3986	0.0492668	0.602478	1.3986	0.48398	30.9727	22.1456
DECR1	2,4-dienoyl-CoA reductase 1	1.18486	0.04929	0.602478	1.18486	0.244719	197.805	166.944
STAC3	SH3 and cysteine rich domain 3	1.92863	0.0493226	0.602478	1.92863	0.947576	11.6202	6.02513
BTBD9*	BTB domain containing 9	-1.3991	0.0493257	0.602478	0.714744	-0.484501	46.425	64.9533
CASP3	caspase 3	-1.42007	0.0493352	0.602478	0.704192	-0.505958	83.4056	118.442
ORC1	origin recognition complex subunit 1	1.59218	0.0493428	0.602478	1.59218	0.671002	49.8991	31.3402
CISD3	CDGSH iron sulfur domain 3	-1.51088	0.0493742	0.602478	0.661864	-0.595392	15.7926	23.8608
ATP5F1A	ATP synthase F1 subunit alpha	-1.33321	0.0493975	0.602478	0.750068	-0.414906	479.585	639.388
ENSG00000279982		3.08541	0.0495337	0.603777	3.08541	1.62546	3.31029	1.07289
ZNF829	zinc finger protein 829	-1.62418	0.0495719	0.603881	0.615694	-0.699714	13.8837	22.5496
TRAV36DV7	T cell receptor alpha variable 36/delta variable 7	-2.63814	0.0496377	0.604321	0.379054	-1.39952	0.954476	2.51804
AMHR2	anti-Mullerian hormone receptor type 2	5.53346	0.0497117	0.604861	5.53346	2.46818	4.78266	0.864317
INVS	inversin	-1.22749	0.0497915	0.605236	0.814668	-0.295716	85.6227	105.101
ANK3	ankyrin 3	-1.8837	0.0498209	0.605236	0.530871	-0.913566	55.5141	104.572
ENSG00000223343		2.8467	0.0498318	0.605236	2.8467	1.50929	3.09192	1.08614
ZNF382	zinc finger protein 382	-1.45356	0.0499089	0.605403	0.687966	-0.539591	25.6496	37.2833
MT-ND4L	NADH dehydrogenase subunit 4L	2.01586	0.0499224	0.605403	2.01586	1.0114	58.8152	29.1762
Robust linear regression analysis by Partek Flow adjusted with 9 covariates (gestational age, sex, birth weight, 6 cell-type %).
*Overlap with BPD-associated CpG-annotated genes.

## Sheet: Table S4-Cord DEG Pathways
Table S4. Pathways and gene ontologies of differentially expressed genes and differentially methylated CpG-annotated genes in cord blood of bronchopulmonary dysplasia.
Category	Pathways and gene ontology	Assay format	p adjusted	Selected associated genes	Analysis tools
Immunity & hematological system	Leukopoiesis quantity of T cells, B cell differetiation, interferon signlaing, CD27 signlaing in lymphocytes	RNA-Seq	6.04e-13	ADA AGER ARID5B AVPR1A BCL2 CAMP CD27 CD48 CD83 CHAF1A CXCL1 DNAJA3 DPP4 EIF4E FNIP1 FOSL1 FST FYN GCNT1 GLI3 GPS2 GREM1 HELLS HP ICOS IFNGR1 IL18R1 IL7R ITM2A LCK MATK MYCL NMT2 PHLPP1 PRKCH PSMB8 PTGDR REL SDC1 SH2D1A SIGLEC1 SIT1 SLA2 SLAMF1 STAT4 TLR2 TMEM98 TNFSF8 TOX TRAF5 VEGFA VSIG4 ZNF831 etc.	IPA ToppGene GSEA
		EWAS*	0.0219	AGER AREB1 ARRB1 BAD BRCA1 CD162 CCL17 CCN1 CDC42 CXCL11 CUL4A CYTH3 DAPP1 DCAF1 DGKA FLOT2 FLT3LG FOXP1 FRK FYN GON4L GNG2 GPS2 IKZF2 JAK1 LCK mir-326 NF1 NR0B2 PBXIP1TAL1 PDPK1 PDPK1 PKM PLCB3 PSMB8 PTEN RB1 RBPJ RUNX2 RUNX3 TRPM2 TTC7A UBQLN1 VDR ZBTB16 ZFP36L2 etc.	IPA DAVID ToppGene
	T cell activation & adaptive immunity Th1/Th2 pathway, IL-18 signaling, T cell activation, B cell receptor signlaing, antigen presentation pathway, natural killer cell signlaing, CD28 signaling in T helper cells, decreased IgG level	RNA-Seq	1.33e-11	ADA BCL2 CAMP CASP9 CD163 CD1C CD27 CD48 CD83 DPP4 FYN GIMAP6 GZMA HLA-DQA2 ICOS IL18R1 IL18RAP IL7R IFNGR1 IRF6 KLRC1 KLRF1 LCK MAP3K15 MAPK9 NLRC3 PHB PIK3IP1 PSMB10 REL SH2D1A SIGLEC1 SIRPG SIT1 SLA2 SLAMF1 STAT4 TBK1 TLR2 TNFSF8 TRAF5 VEGFA etc.	IPA Reactome ToppGene GSEA
		EWAS*	0.00204	AKT1 AKT2 BAD CCL17 CD6 CDC42 CYP26B1 DAPP1 DOCK2 FYN GZMA HLA-DQA2 HRAS IL12RB2 IL15 IL1B IL4 IL18RAP ITGB1 ITPR1 ITPR3 JAK1 LCK MAPK9 MYH9 PDK1 PDPK1 PIK3C2B PIK3CD PIK3R6 PPP3CA PPP3R1 PTEN RASSF5 RELB RPS6KB1 TAP1 TGFB1 VAV1 etc.	ToppGene David Reactome IPA
	Immune mediated inflammation leukocyte movement and activation, inflammation of respiratory system component, inflammasome pathway, IL-12 signlaing. Chemokine signlaing	RNA-Seq	0.00063	ADA AGER ANGPT2 APOC1 ATF3 C1QBP CAMP CASP4 CCL5 CCR4 CD163 CD96 CDK19 CDO1 CXCL1 DPP4 EPAS1 EPHA1 FYN GCNT1 GPS2 GREM1 HP HSPB1 IFNGR1 IGHG3 IL18RAP IRF6 JAM3 KLRG1 LCK MATK MFSD2A MT-ND6 NLRC3 OLR1 PGF PPP3CC PRKCH PSMB8 PTGDR REL SDC1 SELP SIGIRR SLAMF1 SPON2 STAT4 TBK1 TLR2 TMSB10/TMSB4X TRAF5 VEGFA etc.	IPA ToppGene GSEA
		EWAS*	0.00115	ADAMTS13 ADCY3 ADORA2A AGER AGTRAP AKT1 AKT2 ANGPT2 APOC1 ARRB1 ATG5 BCAR1 BAD BECN1 BID C2 CCL17 CCL3 CCL5 CCN1 CCNT1 CCR1 CCR3 CD38 CD40 CD6 CDC42 CFB CHRNA9 CKLF CORO1A CXCL11 CYP26B1 DBNL DLK1 DOCK2 EDN1 END2 EGFL7 EGFR EPAS1 ERBB2 EZR F3 FLT3LG GJB2 GNG2 GPR18 GREM1 GRK2 GRK5 HARS1 HRAS ID1 IGHE IL15 IL18BP IL18RAP IL1B IL4 ITGA1 ITGB1 KAT8 KL LCK LGALS3 LMNB1 MAP3K5 MAP4K3 NCOA2 NFKBIZ NLRC…	IPA David
	Infection and antimicrobial response role of pattern recognition receptors in recognition of bacteria and virus, regulation of interferon-gamma production, role of PKR in interferon induction and antiviral response, NF-kB activation by viruses, movement of bacteria, complement cascade	RNA-Seq	0.000623	AASS ADA AGAP1 AGER APOC1 ASXL2 ATP10A B4GALT5 BCL2 C1QBP CAMP CASP4 CCR4 CD48 CHAF1A CSDC2 CXCL1 DNAJA3 DPP4 DPYD ERI2 FBXO44 FKBP5 FYN GRTP1 GZMA HBG1 HNRNPM HP ICOS IFITM1 IFITM3 IFNGR1 IL18R1 IL18RAP IL7R IRF6 KIF11 KLRC1 KLRF1 KPNA2 KRT18 LCK MMUT NCS1 NECTIN4 NMT2 NPC1L1 NR2F1 P2RY2 PCLO PHB PHLPP1 PKMYT1 PLAAT4 PPP3CC PRKCH PSMB8 PSMB10 PTGDR RAB13 REL RNF214 RRM2 SDC1 SEPTIN11 SH2D1A SIGL…	ToppGene IPA GSEA Reactome
		EWAS*	0.0454	ACP3 AGER AGO2 AGTRAP AKAP13 AMPH APOC1 ARID5A ARRB1 BAHD1 BRCA1 CCL17 CCNT1 CDC42 CHMP4A CHRM5 CHST14 CTNND1 CUL3 CXCL11 CYTH3 DAPP1 DCAF1 DENND1B EFNA2 EIF4A3 EPS15 FAM167B FLOT2 FLT3LG FOLR1 FYN GABRP GJB6 GZMA IFI44L IFITM1 IFITM3 IKZF2 IL18RAP ITGA2B KAT8 KEL LCK MDH1 mir-515 NCOA1 NCOR2 NECTIN4 NEDD8 NR0B2 PDE10A PKM PKMYT1 PNKP PSMB8 RB1 RBPJ RND2 RRAGD SEC14L1 SNRPA1 SPON2 SUCLG2 SUPT16H …	IPA David
	Platelets platelet activation & coagulation, megakatyocyte differentiation, response to elevated platelet cytosolic Ca2+	RNA-Seq	> 0.05	ACTN2 AGER ALDH16A1 APLP2 CTSW CLU F13A1 LEFTY2 LGALS3BP MAGED2 MMRN1 NSMCE3 PSMB8 SELP SPARC STXBP2 TEX264 TF TTN VEGFA etc.	Reactome GSEA
		EWAS*	0.00991	A2M AGER AGO2 ALDH16A1 ALDH3A1 AMOTL1 ARRB1 CAMSAP1 CAVIN2 CCL17 CDC42 CHID1 DGKA DOCK2 EDN1 GNB3 GNG2 H2AC4 H3C2 ITGA2B ITIH3 ITIH4 ITPR1 KIF1B LCK NCOR2 NEDD8 NR0B2 P2RX1 PDK1 PDPK1 PPP2R1A PSMB8 PTEN RB1 SELP SERPINA1 SLC39A5 SLC8A3 THBS1 etc.	IPA
	Enucleation of erythroid precursor cells	RNA-Seq	na	na	na
		EWAS*	0.0144	HIPK2 RB1 MAEA RHAG etc.	IPA
DNA	Cell cycle Meiosis, cell cycle arrest, aurora B signaling, kinetochore metaphase signlaing, DNA check point regulation	RNA-Seq	7.19e-06	ANAPC1 BCL2 BORA BRCA2 CAPN2 CDCA8 CDK19 DNAH10 DLGAP5 ERRFI1 FBXO43 FYN HELLS IL7R INCENP KIF11 KIF18B KIFC1 KRT18 LCK MATK MYH14 NLE1 PKMYT1 SGO1 SLA SPARC SPC24 SPC25 STAT4 TOP2A UBE2C VEGFA WEE1 etc.	IPA GSEA ToppGene
		EWAS*	4.58e-05	BAD BRCA1 C8orf44-SGK3/SGK3 CDC42 CHEK2 ENSA FHL2 FLT3LG HIPK2 KLLN LCK MCM8 MCPH1 mir-193 mir-20 mir-449 NCOR2 ORC3L PDPK1 PIWIL1 PKMYT1 PTEN RB1 RRAGD SKI SPC25 THBS1 TRIP12 USP42 YWHAE WEE1 ZBTB16 etc.	IPA David Reactome
	DNA damage degradation of DNA, disease of DNA repair, NER Pathway	RNA-Seq	0.00384	ABRAXAS1 ADA ANAPC1 ASCC3 BCL2 BIN1 BORA BRCA2 CAMP CAPN2 CASP8 CASP9 CAST CD2 CD28 CD53 CHAF1A CHEK1 CLU DONSON E2F8 ERCC6 FAN1 FBXO44 FYN GZMA GZMM HSD17B10 HSPB1 IL7R IRF2 MAPK9 MLH3 PIN1 PKMYT1 PRNP RAD51 RAD51C REXO4 RFC4 RRM2 STK24 TOP2A TOP3A VEGFA WEE1 YWHAQ etc.	IPA ToppGene Reactome
		EWAS*	> 0.05	BRCA1 CUL4A FYN GZMA NRG1 POLE RFC1 RUVBL1 etc.	Reactome
	Cellular Scenescence telomere stress-induced senescence, oxidative stress-induced senescence, extension of telomeres, packing of telomere ends	RNA-Seq	> 0.05	CDKN2C EED ELF1 ETS1 H2BC10 H2BC14 KDM6B MAPK9 MAPK11 PC PHC2 PIK3R3 PIK3R4 TBC1D4 TINF2 TNIK etc.	IPA Reactome
		EWAS*	> 0.05	CCN1 DAXX EP400 H2AC4 HIST1H2AB HIST2H2AA3 HIST2H2AA4 LMNB1 RB1 RFC1 RUVBL1 RUVBL2 SHQ1 TERT WRN etc.	Reactome David
Development	Cellular assesmbly Organization of cytoplasm/cytoskeleton	RNA-Seq	0.000383	ABI3 ADD3 AGER ANGPT2 ANK3 ARHGAP33 ATF3 AUNIP AURKB B4GALT5 BCL2 BIN1 BORA C1QBP CAMK4 CAPN2 CASP4 CCDC65 CLCN4 CXCL1 DLGAP5 DNAJA3 E IF4E ERCC6 ERG FBF1 FYN GPRIN3 HSPB1 IL18 KIF11 KIF18B KRT18 LCK LRP4 MAFG MAP2 MATK MFSD2A MT-ND6 NEBL NECTIN4 NEDD9 NFIA NPHP4 NR2F1 PCLO PLAAT4 PRKCH PRKCQ PTPRK RAB13 RDX RPGRIP1L SEPTIN11 SPARC SYDE1 TBK1 TF TLR4 TMSB10 TNFRSF12A TTC8 UGCG ULK4 VEGFA VLDLR WD…	IPA GSEA
		EWAS*	1.74e-05	ABL2 AGER AKT1 AKT2 ANGPT2 ARHGAP12 ARHGAP17 ARHGEF2 ARRB1 BAIAP2 BCAR1 BST1 CDC42 CDH1 CDK5R1 CELSR1 CORO1A CORO7/CORO7-PAM16 CSRP1 DIAPH1 DIAPH3 DLC1 DOCK2 DPYSL2 EDN1 EFNA5 EGFR ENAH EPB41 EPB41L2 EPHA4 ERBB2 EZR FYN GDNF GRK2 HRAS ITGB1 KALRN LCK LRP1 MGAT5 MICALL2 MLST8 MYH9 NCK1 NCK2 NECTIN4 NF1 OOEP PARVB PDPK1 PHACTR1 PIK3CD PLAU PMP22 PPP1R9B PTPN1 RDX RHOF RND3 RNF5 SFRP1 SHROOM3 SIPA1L…	IPA David ToppGene
	Developmental signling Vitamin D (calciferol) metabolism, retinoic acid/retinoid X receptor signlaing, androgen deceptor signlaing, WNT signlaing, NGF signlaing	RNA-Seq	> 0.05	CAMP CCL5 CUBN CYP2R1 LDLRAP1 LDLR MAPK9 NCOA6 PRKCH etc.	Reactome IPA
		EWAS*	1.55e-05	ADCY3 ADCY10 AKT1 AKT2 ARID1A ARID5A BRCA1 CCL5 CDC42 COL14A1 CRABP2 CREB3L2 CREB5 CST6 DHRS9 DSTN FHL2 FOXP1 HRAS HSD17B3 MAP3K14 MAP3K3 MAP3K5 MAPK9 NCOA1 NCOA6 NCOR2 NT5C1B NR0B2 PDPK1 PIK3C2B PIK3CD PIK3R6 PML PRKCB PRKAR1B PTEN RARRES1 RARRES2 RB1 RDH14 RDH5 RELB RPS6KA2 RPS6KB1 RPS6KC1 RUNX2 RXRB TGFB1 TRIO VDR ZBTB16 etc.	ToppGene IPA David
	Abnormal growth birth weight, neonatal death, abnormal growth in endometrium, organismal death	RNA-Seq	0.00563	ABHD5 ADA ADRB2 AGER APBA2 APOC1 ARID5B ATF3 ATP1B2 B3GALNT1 BCL2 BIN1 BRCA2 C1QBP CAMK4 CAMP CAPN2 CASP4 CASP9 CCR4 CD163 CDK19 CDO1 CHAF1A CIAPIN1 CIP2A DHRS3 DLD DNAJA3 DPP4 DPYD E2F8 ERCC6 ERRFI1 ESRRG FAIM FNIP1 FOSL1 FST FYN GATA6 GPS2 GREM1 GZMA HELLS HP HSPB1 IFNGR1 IL18R1 INCENP INPP4B JAM3 KDM6B KIF20A KIF26A KIFC1 KLRC1 LAMB3 LCK LEFTY2 LINC00667 LRP4 MACC1 MAFG MAP2 MEOX1 MFSD2A MMUT …	IPA Reactome ToppGene GSEA
		EWAS*	0.0113	AGER AGO2 AHSA1 AKAP13 AKT1 AKT2 ALCAM APBA2 APOC1 ARID1A ARRB1 BRCA1 CCL17 CCND1 CCR1 CDH1 CDH5 CLASP1 CTNND1 CTSH CYP26B1 DBNL EDN1 EEF2K EGFR ERBB2 FBN2 FOLR1 FOXC1 FOXP1 FYN GPS2 GREM1 GZMA HCRT INPP4B JPH4 LAMB3 LCK MIR429 MYH3 MYLK3 NCOA1 NCOR2 NF1 NKX3-2 PBX2 PDPK1 PIK3CD PKLR PKM PLAU POLE PTEN PTGER4 RARRES2 RB1 RBPJ RNF19A RNU4A SESN2 SHH SKI STK11 TAC TBC1D4 THBS1 VDR ZBTB16 ZC3H12C ZF…	IPA ToppGene David
	Angiogenesis VEGF signaling, angiogenesis of trachea, inhibition of angiogenesis by TSP1	RNA-Seq	0.00849	ADA ANGPT2 BCL2 EIF4A3 EPAS1 FYN GREM1 PGF PRKCH SDC1 SELP SUOX VEGFA etc.	IPA Reactome
		EWAS*	0.0101	AKT1 ALCAM ANGPT2 ARRB1 ATP2B4 BAD BCAS3 CAVIN2 CBLL1 CCN1 CDH1 CDH5 CDC42 CD63 COL18A1 COL4A1 CTBP2 CTNND1 DCL1 DGKA DOCK1 DOCK2 DROSHA EDN1 EEF2K EGFR EGR1 EIF4A3 EPAS1 EPS15 ERBB2 F3 FHL2 FLT4 FOXC1 FYN GATA4 GDNF GNG2 GREM1 GRIN2B GRK2 HDAC9 HS6ST1 HOXA5 HRH4 HRAS ID1 IL1B IRX1 ITGA2B ITGB1 PATJ LCK LGALS3 LMNB1 MIR4488 MYH9 NCK1 NF1 NRG1 PDK1 PDPK1 PGF PIK3C2B PKM PLCB3 PLAU PLPP3 PLXND1 PML…	IPA ToppGene David Reactome
	Lung development surfactant metabolism, alveolar epithelial development, proteoglycan metabolism, airway growth	RNA-Seq	>0.05	AGER B3GALT6 B3GAT3 B4GALNT4 B4GALNT5 CEMIP2 COL5A2 CTSD DSE DSEL DTD2 EXT2 GATA6 HEXB HS3ST3B1 LRP4 NCOR2 P2RY2 PTPRS SPARC SPOCK2 TES UST etc.	IPA Reactome GSEA
		EWAS*	0.029	ADA2 ADORA2A AGER AHSA1 ARRB1 B4GALNT4 CAVIN2 CHST14 CTSD CTSH FNDC3B FOXP1 HS6ST1 MIR449A MIR326 NAPSA NCOR2 RB1 RBPJ SPOCK2 TES UST etc.	IPA Reactome
	Cell-cell interaction focal adhesion/homophilic adhesion, integrin signlaing, cadherin signlaing, tight junction signlaing	RNA-Seq	0.00393	ADGRB1 AGER ANGPT2 ARHGAP15 C1QA CAMP CARD11 CASP8 CASK CCL3L3 CCL5 CCR7 CD2 CD27 CD28 CD48 CD83 CFH CLTC1 CLU COL5A2 CXCL1 CXCL8 ERG F2R FLT3 FYN GJC1 GOSR1 ICAM2 ICOS IL18 IL18R1 IL7R ITGA6 ITGB7 ITK JAM3 JIR3DL1 KIR3DL1 KLRC1 KLRC4-KLRK1/KLRK1 KLRD1 KLRF1 KLRG1 LCK LGALS8 LAMB3 LTA MAPK9 MARCHF1 MGAT5 MYH14 MYLK3 NECTIN4 NEDD9 OLR1 PATJ PGF PRF1 PRKCQ RAB13 RASGRP1 REL RGS16 RIPOR2 SELP SH2D1A…	IPA Reactome
		EWAS*	1,66E-09	AGER AKT1 AKT2 ANGPT2 ARF4 ARHGAP26 BAD BCAR1 CAPN9 CCL5 CDC42 CDH5 CNTN6 CTNND1 DOCK1 FYN HRAS IGSF11 ITGA1 ITGA6 ITGA2B ITGB1 LAMB3 MAPK9 MYLK3 NCK1 NCK2 NECTIN4 NPTN PARVB PCDHB5 (and other protocadherin cluster genes) PDPK1 PGF PIK3C2B PIK3CD PIK3R6 PPP1CC PRKCB PTEN RASGRF1 RHOBTB2 RHOF RND2 RND3 ROBO2 SDK1 SDK2 SELP SPON2 TGB1 THBS1 THBS4 TNXB TSPAN5 VAV1 etc.	ToppGene David IPA
Others	Cell death pyroptosis, apoptosis, necrosis, cytolysis	RNA-Seq	7.61e-06	ACTB ADA APOA4 BMP4 CBFB CCL5 CDH23 CDH4 CLEC4M CTNNA1 CLSTN3 DAB1 DUSP10 FUT9 FYN GBP3 GCNT2 GLI2 HLA-G ICOS KIT KIRREL3 LAG3 LCK NRCAM OBSCN PCDHA9 (and other protocadherin cluster genes) RAC1 RAG1 ROBO2 SDK2 SOX13 TENM3 TLN2 TNR TRAF6 TYRO3 etc.	IPA ToppGene Reactome
		EWAS*	0.24	AKT1 AKT2 CCL5 DAB2IP CREB3L2 CREB5 EDN1 FYN GBP3 GZMA IL1B IL15 LCK MAPL9 MAP3K14 MAP3K5 PIK3CD RIPK3 TAB1 TRAF2 TNFSF9 etc.	David IPA
	Mitochondrial function TCA cycle, fatty acid beta oxidation, oxidative phosphorylation deficiency, mitochondrial translation, mitophagy	RNA-Seq	0.00181	ACAA2 ACADM ACADS ACSS2 AGER AGK ANGPT2 ATP5F1A BCL2 C1QBP CAMK4 CASK CASP3 CASP9CMC2 COQ10B COX10 COX10-AS1 CRTC3 CYC1 DECR1 DLD FARS2 GATB GFM1 GLUD1 IFNGR1 ISCA2 MAPK11 MARS2 MICOS13 MIPEP MMUT MRPL17 MRPL24 MRPL52 MRPS26 MTERF3 MTFR2 MT-ND2 MT-ND4L MT-ND6 MT-RNR1 MT-RNR2 MT-TV NCOA6 NCUFAF4 PREP PSMB8 SDHD TFB1M TGS1 TIMM22 TIMM44 TIMM8B etc.	IPA GSEA
		EWAS	0.04353	AGER AGTRAP AKT1 ALDH3A1 ANGPT2 ARID1A ATPAF2 CAV2 CD40 COX10 DNAJB1 EDN1 EEF2K EPAS1 GHSR GJB6 HIPK2 KDM2B MAPK9 MDH1 MTFR2 MRPL14 NF1 PDK1 PKLR PKM PLCB3 PPP1R1B PSMB8 PTEN RBPJ RHAG SLC25A26 SLC25A33 TERC TGFB1 THBS1 TOMM7 TRPM2 UBQLN1 ZBTB16 etc.	IPA ToppGene
	Airway disorders Severe respiratory distress, inflammation in asthma, pulmonary fibrosis idiopathic signlaing	RNA-Seq	0.00557	ADRB2 AGER AMY2B ANGPT2 BCL2 CAMP CCL3L3 CCL5 CCR7 CD247 CEBPD CHRNA2 CHRNE CLEC4E CLU CYTH1 CXCL1 CXCL8 IFNGR1 FRAT1 GCNT2 HBG1 HLA-DQA1 HP IL18 ITK LCK LEF1 PDE7A RAB13 REL RRM2 SPARC STAT4 STXBP2 TNFSF8 TLR2 etc.	IPA
		EWAS*	0.029	AGER ALDH16A1 ANGPT2 AP3B1 CCL5 EPAS1 GLI2 HOXAS LCK PTEN RUNX2 STK4 TERT THBS1 TNFSF9 etc.	IPA
	Redox response synthesis of reactive oxygen species, response to H2O2, NRF2-mediated oxidative stress response, xenobiotic metabolism	RNA-Seq	0.00557	ABCD2 ACSS2 ADGRB1 ADH5 AGER ALDH16A1 ANGPT2 ARG1 BCL2 BOK CAMP CAPN2 CASP3 CASP8 CCL5 CD28 CD52 CFH CLEC4E CLU CSTB CXCL8 DADSTK24 DNAJA3 DNAJC15 FKBP5 FOSL1 LCK MAFG MAP3K15 MAPK9 MT-ND6 OLR PRKCH PSMB8 SUOX TXNIP UST etc.	IPA ToppGene Reactome
		EWAS*	0.0359	ABCC1 AGER AGTRAP AKT1 ALDH16A1 ANGPT2 BRCA1 CHST14 CCL5 CCN1 CDC42 CDH5 CHST2 CUL3 DHRS9 DOCK2 DNAJA4 DNAJC6 DNAJB1 DNAJB12 DNAJB13 DNAJC14 EDN1 HRAS HS6ST1 IL1B LCK MAP3K3 MAP3K5 MAP3K14 MAPK9 NCOA1 NCOR2 PDK1 PIK3C2B PIK3CD PIK3R6 PLCB3 PNKP PPP2R5C PSMB8 PTEN PRKCB RARRES2 RELB RB1 RND2 RRBPJ SCARB1 SLC25A33 TOP1 TRPM2 UBQLN1 UGT1A6 UGT1A9 UST VDR etc.	IPA
	intramembrane lipid transporter activity inborn error of lipid metabolism, cholesterol biosynthesis, metabolism of lipids	RNA-Seq	0.0392	ABCG1 ACSF3 ANO10 ANO2 ANO5 ANO6 ANO8 ANO9 ATP10A ATP8B2 ATP8B3 MFSD2A etc.	ToppGene
		EWAS*	0.0082	ACAD11 ACSF3 ACSL1 ACSL6 ALDH3A1 ALOX12 BRCA1 CAP CBR4 CPT1B CYP7B1 CYP11A1 CYP8B1 DHRS9 ELOVL7 FADS2 GCDH HACL1 HMGCR HMGCS2 HSD17B8 LBR MSMO1 NPC1 PRKAA1 PTGIS SOAT1 SPMVK SLC27A3 TECR etc.	David IPA Reactome
	Eye Oxygen-induced retinopathy, retinal disorders	RNA-Seq	>0.05	CHURC1 DHRS3 DHRS4 FNTA LCK LDLR MAP2 METAP2 NCS1 NMT2 PRKCQ RBP5 RCVRN RETSAT SAG SDC1 ST7 etc.	IPA Reactome
		EWAS*	0.0289	CAVIN2 CCN1 EBF2 FJX1 HIPK2 IGFN1 LCK PTEN PTF1A RB1 RBPJ SDK1 SDK2 ST7 TFAP2A etc.	IPA David ToppGene
RNA sequencing (RNA-Seq) analysis elucidated differentially expressed genes (DEGs) in cord blood (n=471 at p<0.01) of BPD compared to nonBPD. *Pathways of genes annotated to the differentially methylated CpGs (n=2164 genes in 1581 CpGs at FDR 5%) determined by epigenome-wide association study (EWAS) of cord blood are previously published (Clin Epigenetics 2022 Wang et al.). Overlapping genes betw…

## Sheet: Table S5-Day14 CpGs
Table S5. Differentially methylated CpG sites associated with bronchopulmonary dysplasia (BPD) risk on postnatal day 14 and their annotated genes.
Probe	p_adj	FDR	Meth.BPD	Meth.nonBPD-AnyO2	dMeth	significance	Chr	Pos.hg38	Strd	Gene.nearest	Locations	dist2TSS	gstart	gend	gstrd	gene.Illumina
cg05277165	4.78919e-15	3.71259e-09	0.398227	0.474772	-0.076545	BF	7	94656502	-	PEG10;SGCE	5'UTR;TSS1500	133	94656369	94669695	+	PEG10
cg09655876	7.86907e-14	2.93575e-08	0.960533	0.976678	-0.0161444	BF	6	161140034	+	AGPAT4	Body	21948	161160113	161161982	-	AGPAT4-IT1
cg00021325	1.13612e-13	2.93575e-08	0.124159	0.174565	-0.050406	BF	14	90828068	-	LINC02321	TSS5000,Body	107	90819439	90828175	-	LINC02321
cg23664662	8.50905e-13	1.62962e-07	0.913452	0.820296	0.0931555	BF	2	89298788	+	IGKV1-37	TSS1500	-54926	89241483	89243862	-	LOC107985910
cg25273767	1.26328e-12	1.62962e-07	0.0830851	0.165921	-0.0828362	BF	4	151032422	-			-16695	150264514	151015727	-	LRBA
cg25178519	1.3002e-12	1.62962e-07	0.903998	0.935342	-0.0313441	BF	12	80706526	+	LOC105369867;MYF6	Body;TSS1500	702	80549740	80707228	-	LOC105369867
cg13678232	1.47153e-12	1.62962e-07	0.139016	0.174923	-0.0359069	BF	9	42535107	-			34242	42567858	42569349	-	LOC103908605
cg06544061	5.01627e-12	4.86077e-07	0.872854	0.928783	-0.0559296	BF	7	2436788	+	CHST12	3'UTR,TES5000,Body	4226	2432562	2447850	+	CHST12
cg23205276	7.82007e-12	6.7357e-07	0.909428	0.932259	-0.022831	BF	1	14943739	-	KAZN	TSS5000,Body	-1864	14945603	15118043	+	KAZN
cg25427574	1.36029e-11	1.0545e-06	0.936002	0.919434	0.0165677	BF	21	36467022	-	CLDN14-AS1;CLDN14	Body;TSS1500,Body	-555	36460620	36466467	-	CLDN14
cg18268553	1.61006e-11	1.13465e-06	0.908081	0.890683	0.0173978	BF	1	229420410	+			13684	229431244	229434094	-	ACTA1
cg25391562	2.65022e-11	1.71204e-06	0.913115	0.937138	-0.0240226	BF	5	90511179	+	LYSMD3;POLR3G	TES5000;Body	18405	90515625	90529584	-	LYSMD3
cg00825168	3.14553e-11	1.87571e-06	0.894785	0.940758	-0.0459728	BF	1	201496649	-	CSRP1	TSS200,Body	-76	201483529	201496573	-	CSRP1
cg15408512	3.43721e-11	1.90323e-06	0.967876	0.878368	0.0895073	BF	10	133291983	-	TUBGCP2	Body	-15092	133268761	133276891	-	ADAM8
cg05308829	5.52571e-11	2.85569e-06	0.900079	0.935604	-0.0355249	BF	7	2815991	-	GNA12	TSS1500,Body	-761	2728104	2815230	-	GNA12
cg20521882	6.4202e-11	3.11059e-06	0.90948	0.938353	-0.0288723	BF	11	34175322	+	ABTB2	Body	20340	34154982	34159974	+	LOC102723539
cg04718322	7.28606e-11	3.32245e-06	0.832191	0.887582	-0.0553908	BF	16	31324491	-	ITGAM	TES5000,Body	-30675	31355166	31371715	+	ITGAX
cg17568192	7.77613e-11	3.34892e-06	0.131678	0.19748	-0.0658017	BF	10	96703744	+	PIK3AP1	TSS5000,Body	-2837	96593311	96700907	-	PIK3AP1
cg04545015	1.53521e-10	6.26365e-06	0.94737	0.962417	-0.015047	BF	1	36100425	+	COL8A2	Body	11534	36088891	36093932	+	ADPRS
cg13143768	2.17457e-10	8.42866e-06	0.91881	0.940435	-0.0216245	BF	6	40074902	+			-89699	40164601	40171725	+	LOC105375049
cg11886100	2.63129e-10	9.40939e-06	0.866651	0.932236	-0.0655847	BF	17	65244481	-			107112	65137369	65227703	+	RGS9
cg04912784	2.71814e-10	9.40939e-06	0.0671615	0.103962	-0.036801	BF	1	166907963	-	ILDR2	TES5000	-13157	166921120	167022214	+	MAEL
cg23077884	2.83928e-10	9.40939e-06	0.830519	0.897433	-0.0669133	BF	2	156539323	-	GPD2	Body	65727	156473596	156586156	+	GPD2
cg13558764	2.91312e-10	9.40939e-06	0.881582	0.939824	-0.0582426	BF	8	38559170	+	LOC105379383	Body	85	38550130	38559255	-	LOC105379383
cg16998502	3.25929e-10	1.01064e-05	0.398753	0.216433	0.18232	BF	18	73680200	-	LOC105372190	TES5000	11117	73683098	73691317	-	LOC105372190
cg03881544	3.8252e-10	1.1405e-05	0.0526717	0.0351393	0.0175323	BF	4	5710854	+	EVC;EVC2	TSS1500;TSS5000,TSS1500	-344	5711198	5811218	+	EVC
cg22993554	3.99793e-10	1.14785e-05	0.942988	0.916628	0.0263598	BF	8	18840540	+	PSD3	Body	-17516	18527302	18823024	-	PSD3
cg14761552	4.21141e-10	1.16596e-05	0.0201824	0.0259731	-0.00579065	BF	2	190880676	-	GLS	TSS200	-144	190880820	190917046	+	GLS
cg20610177	4.97983e-10	1.29195e-05	0.884303	0.918386	-0.0340829	BF	16	482468	+	RAB11FIP3	TES5000,Body	4966	477502	522485	+	RAB11FIP3
cg14634053	4.99981e-10	1.29195e-05	0.897368	0.934864	-0.0374961	BF	12	101660148	+	MYBPC1	Body	-8936	101646719	101651212	-	LOC105369937
cg11407764	5.80794e-10	1.45236e-05	0.208523	0.227861	-0.0193377	BF	4	152244123	-			-18179	152206982	152225944	-	LOC105377490
cg09110771	6.10892e-10	1.47989e-05	0.750241	0.664053	0.0861886	BF	20	13681738	-			-42806	13389393	13638932	-	TASP1
cg14933812	7.18137e-10	1.68697e-05	0.884235	0.934316	-0.0500805	BF	1	25813614	-	SELENON	Body	-6339	25819953	25832938	+	MTFR1L
cg03717503	7.47684e-10	1.70472e-05	0.950614	0.964606	-0.0139915	BF	16	86700570	+	RP11-58A18.2	TES5000	21389	86720683	86721959	-	LINC02189
cg12621405	9.32653e-10	2.0657e-05	0.237022	0.248409	-0.0113874	BF	10	28334923	+	LOC105376467	Body	369	28325981	28335292	-	LOC105376467
cg03442269	1.3636e-09	2.93628e-05	0.24348	0.350152	-0.106672	BF	2	30959195	+	GALNT14	Body	119972	30910466	31079167	-	GALNT14
cg19741032	1.42998e-09	2.99601e-05	0.81489	0.653899	0.160991	BF	13	114313349	-	CHAMP1	TSS1500	-1153	114314502	114327322	+	CHAMP1
cg05762432	1.59323e-09	3.2502e-05	0.225541	0.350091	-0.12455	BF	4	168741927	+	PALLD	Body	87196	168654731	168928419	+	PALLD
cg16358138	1.79178e-09	3.5615e-05	0.645826	0.509678	0.136148	BF	21	6554485	-	LOC102724652;LOC102724701	Body;Body	-7434	6561919	6564489	+	LOC102724652
cg08020627	1.96001e-09	3.79851e-05	0.90772	0.928164	-0.0204447	BF	8	70079364	-	RNU1-101P	TSS1500	-8112	70051650	70071252	-	PRDM14
cg11957436	2.386e-09	4.42113e-05	0.89305	0.924372	-0.031322	BF	3	48403662	-	PLXNB1	TES5000	25300	48403853	48428962	-	PLXNB1
cg06764640	2.40651e-09	4.42113e-05	0.210541	0.351292	-0.140751	BF	9	127862695	-	AK1	TES5000	6800	127869414	127869495	-	MIR4672
cg09264312	2.45965e-09	4.42113e-05	0.882629	0.864077	0.0185514	BF	11	102730198	-	MMP8	TSS5000	-5231	102711795	102724967	-	MMP8
cg25865368	2.69695e-09	4.42113e-05	0.657473	0.629795	0.0276783	BF	4	3802362	-			35978	3766384	3768526	+	ADRA2C
cg10842290	2.72798e-09	4.42113e-05	0.838698	0.911874	-0.073176	BF	15	85768967	-	MIR1276;KLHL25	TES5000;Body	1611	85770495	85770578	-	MIR1276
cg27298118	2.78086e-09	4.42113e-05	0.935922	0.911218	0.0247042	BF	8	143846831	+			-5857	143833720	143840974	-	NRBP2
cg05704353	2.78877e-09	4.42113e-05	0.822023	0.850552	-0.0285295	BF	13	31163329	-	HSPH1;LOC105370148	TSS1500;Body	705	31162624	31171800	+	LOC105370148
cg21909321	2.79392e-09	4.42113e-05	0.902256	0.931896	-0.0296405	BF	7	141841894	-	PRSS37	TSS5000,TSS1500,Body	-409	141836299	141841485	-	PRSS37
cg15730074	2.79457e-09	4.42113e-05	0.892421	0.939005	-0.0465842	BF	13	113089801	-	MCF2L	Body	-15971	113105772	113120681	+	F7
cg22404934	2.99654e-09	4.53315e-05	0.885686	0.946694	-0.0610075	BF	10	61029252	-	LINC00845	TES5000	12978	61016274	61026417	+	LINC00845
cg16039979	3.03067e-09	4.53315e-05	0.931556	0.888939	0.0426169	BF	1	2203919	+	LOC105378593;FAAP20	TSS5000;TSS5000,TSS1500,Body	-304	2189547	2203615	-	FAAP20
cg18041123	3.04081e-09	4.53315e-05	0.95555	0.966174	-0.0106237	BF	17	8477033	+	NDEL1;LOC107987245;MYH10	TES5000;TSS5000;Body	-4548	8481581	8486358	+	LOC107987245
cg06327920	3.24847e-09	4.75135e-05	0.0263718	0.0277713	-0.00139952	BF	12	92929449	+	EEA1	TSS200,Body	-138	92772508	92929311	-	EEA1
cg06888826	3.91762e-09	5.62397e-05	0.692077	0.88126	-0.189183	BF	2	128746543	-			116223	128630320	128644234	+	LOC105373611
cg22070880	4.18378e-09	5.89686e-05	0.253438	0.228412	0.0250263	BF	22	49704546	-			-47027	49619627	49657519	-	MIR3667HG
cg23824549	4.5953e-09	6.36122e-05	0.839187	0.927866	-0.0886785	BF	2	111597868	+	RP11-803D5.5;RP11-68E19.2	Body;Body	-8419	111606287	111612541	+	LOC105373559
cg19873536	5.03416e-09	6.84646e-05	0.840984	0.901096	-0.0601111	BF	10	114715524	+	ABLIM1	Body	-30521	114431109	114685003	-	ABLIM1
cg13780207	6.73226e-09	8.99803e-05	0.868722	0.92768	-0.0589583	BF	9	136007340	+	NACC2	3'UTR,Body	-6615	136013955	136016099	+	LOC105376322
cg01894743	8.69309e-09	0.000114219	0.050757	0.0598499	-0.00909287	BF	3	133895942	+	RAB6B	TSS200	-60	133824234	133895882	-	RAB6B
cg02135112	9.07738e-09	0.000116203	0.621364	0.720297	-0.0989328	BF	2	170409028	-	MYO3B	Body	56817	170352211	170654467	+	MYO3B
cg17346231	9.14396e-09	0.000116203	0.872278	0.706233	0.166045	BF	9	133700479	-	SARDH	Body	16824	133663073	133717303	-	SARDH
cg15907014	9.44319e-09	0.000116623	0.749916	0.747109	0.00280681	BF	3	139319856	+	RP11-219D15.4;MRPS22	Body;Body	-24137	139343993	139357140	+	MRPS22
cg05101437	9.47786e-09	0.000116623	0.0750246	0.134268	-0.0592432	BF	7	92633656	-	CDK6;LOC112268009	Body;Body	8652	92632924	92642308	-	LOC112268009
cg26233914	1.01249e-08	0.000121768	0.113694	0.201798	-0.0881038	BF	16	31355215	-	ITGAX	5'UTR,Body	40	31355175	31382999	+	ITGAX
cg22660609	1.02102e-08	0.000121768	0.972031	0.984177	-0.0121457	BF	4	132063033	-	LOC107986236	TSS1500	-1132	132033867	132061901	-	LOC107986236
cg24525156	1.04597e-08	0.000122854	0.854337	0.873207	-0.0188705	BF	10	102832610	-	CYP17A1;CYP17A1-AS1	Body;TSS200	-56	102832666	102834512	+	CYP17A1-AS1
cg00775829	1.07663e-08	0.000124568	0.91468	0.931725	-0.0170451	BF	17	442357	+	RFLNB	3'UTR	3583	439977	445940	-	RFLNB
cg06467674	1.2165e-08	0.000136536	0.777962	0.816348	-0.0383864	BF	4	158393971	+	LOC105377510	Body	932	158356478	158394903	-	LOC105377510
cg22442500	1.22015e-08	0.000136536	0.126376	0.198765	-0.0723886	BF	1	109616080	-	AMPD2;GNAT2	TSS5000;TSS5000,Body	-2996	109603090	109613084	-	GNAT2
cg08663466	1.23291e-08	0.000136536	0.841611	0.881276	-0.039665	BF	16	1675174	-	JPT2;CRAMP1	TSS5000;3'UTR	-3104	1678278	1702086	+	JPT2
cg06352807	1.26931e-08	0.000138587	0.117987	0.189573	-0.0715856	BF	7	157856007	+	PTPRN2;PTPRN2-AS1	Body;Body	1423	157854584	157866092	+	PTPRN2-AS1
cg23879118	1.32645e-08	0.000142815	0.00616509	0.00709605	-0.000930961	BF	11	67646902	+	ACY3	1stExon,Body	3828	67642554	67650730	-	ACY3
cg21882392	1.35907e-08	0.000144322	0.0357631	0.0457144	-0.00995122	BF	6	142089042	+	NMBR	5'UTR,Body	-43882	142132924	142135358	+	GJE1
cg11174855	1.43641e-08	0.000150473	0.0721782	0.0323524	0.0398258	BF	10	132784848	+	INPP5A;NKX6-2	TES5000;3'UTR,Body	1179	132782228	132786027	-	NKX6-2
cg06263672	1.5612e-08	0.000157599	0.0778216	0.0321653	0.0456563	BF	7	65770353	+	LOC441242	Body	457	65647009	65770810	-	LOC441242
cg25844605	1.56812e-08	0.000157599	0.897169	0.955967	-0.0587974	BF	20	5504829	-	LINC01729;LINC00654	TES5000;TSS1500	-233	5496066	5504596	-	LINC00654
cg10519683	1.57282e-08	0.000157599	0.179412	0.321099	-0.141686	BF	2	26816784	-			30729	26786055	26794589	+	CENPA
cg00860726	1.58574e-08	0.000157599	0.26504	0.298127	-0.0330874	BF	2	128750508	-			-114091	128864599	128868727	+	LOC101927881
cg09537006	1.60887e-08	0.000157873	0.19827	0.285749	-0.0874783	BF	14	73770836	+	MIDEAS	Body	-10533	73715121	73760303	-	MIDEAS
cg18421366	1.64932e-08	0.000159797	0.123979	0.237998	-0.114019	BF	14	68734773	-	LOC105370547	Body	13104	68721669	68736994	+	LOC105370547
cg16033420	1.68917e-08	0.000159797	0.908421	0.774375	0.134047	BF	22	24619777	+	GGT1	Body	-13137	24632914	24653360	+	BCRP3
cg11868461	1.69031e-08	0.000159797	0.109997	0.190392	-0.0803946	BF	17	77834718	-	LOC105371908	Body	5920	77797655	77840638	-	LOC105371908
cg10109470	1.79975e-08	0.000167267	0.840019	0.900972	-0.0609523	BF	11	76719401	-	GUCY2EP	Body	2388	76680165	76721789	-	GUCY2EP
cg01728951	1.82268e-08	0.000167267	0.926795	0.95538	-0.0285847	BF	17	48150704	-	SKAP1	Body	5807	48156426	48156511	-	MIR1203
cg15476345	1.83407e-08	0.000167267	0.914039	0.939154	-0.0251152	BF	2	68816676	+	ARHGAP25	TES5000,Body	9256	68807420	68826828	+	ARHGAP25
cg24599440	1.95686e-08	0.00017639	0.0918489	0.120357	-0.0285079	BF	4	185587230	+	SORBS2	3'UTR,Body	-51723	185501748	185535507	-	PDLIM3
cg26888871	1.99863e-08	0.000176825	0.914541	0.936033	-0.0214917	BF	14	61811896	+	SYT16	TSS1500	-265	61812161	62112550	+	SYT16
cg12818241	2.02641e-08	0.000176825	0.861798	0.825643	0.0361553	BF	7	536533	+			-15833	497257	520700	-	PDGFA
cg19314856	2.0481e-08	0.000176825	0.819904	0.854663	-0.0347588	BF	11	47442706	-	RAPSN	Body	6430	47437763	47449136	-	RAPSN
cg27404606	2.05291e-08	0.000176825	0.154571	0.222134	-0.0675637	BF	20	3766932	+	C20orf27	Body	812	3753507	3767744	-	C20orf27
cg14222432	2.113e-08	0.00018	0.848376	0.885449	-0.0370727	BF	12	29223488	-	FAR2	TSS200,Body	-177	29223665	29335616	+	FAR2
cg27182240	2.18827e-08	0.000184386	0.823316	0.857497	-0.0341816	BF	6	35780014	-	CLPSL1;CLPSL2	TSS1500;TES5000	-1004	35781018	35788150	+	CLPSL1
cg25671484	2.21568e-08	0.000184688	0.67048	0.739907	-0.0694276	BF	6	42960255	-	PEX6;GNMT;CNPY3-GNMT	TES5000;TSS1500;Body	-498	42960753	42963880	+	GNMT
cg20541925	2.28582e-08	0.00018653	0.983795	0.989401	-0.00560643	BF	5	818103	+	ZDHHC11	TES5000,Body	24385	795604	842488	-	ZDHHC11
cg11779019	2.28591e-08	0.00018653	0.910402	0.956078	-0.045676	BF	17	78645034	-			-12977	78617383	78632057	-	SCAT1
cg23808535	2.35067e-08	0.000189817	0.691107	0.562514	0.128594	BF	21	6554473	-	LOC102724652;LOC102724701	Body;Body	-7446	6561919	6564489	+	LOC102724652
cg24246164	2.43155e-08	0.000194324	0.736553	0.848224	-0.111671	BF	10	45305941	+	OR13A1	Body	2324	45302594	45308265	-	OR13A1
cg14378732	2.48169e-08	0.000196307	0.931098	0.916147	0.0149504	BF	5	14752213	+	ANKH	Body	39520	14712693	14716529	+	LOC100130744
cg19071507	2.57633e-08	0.000201436	0.827864	0.876693	-0.0488294	BF	2	70005437	+	PCBP1-AS1;ASPRV1	Body;Body	-43806	69960088	69961631	-	ASPRV1
cg18192719	2.59851e-08	0.000201436	0.842647	0.880463	-0.0378164	BF	2	24489788	+	NCOA1	TSS5000,TSS1500	-1465	24491253	24770702	+	NCOA1
cg25398307	2.65289e-08	0.000203616	0.911984	0.934236	-0.022252	BF	22	38607820	-	FAM227A	Body	37321	38570499	38571358	+	LOC105373031
cg21079591	2.75408e-08	0.00020931	0.782501	0.850464	-0.067963	BF	6	31542958	-	SNORD84;DDX39B-AS1;DDX39B;ATP6V1G2-DDX39B;NFKBIL1;ATP6V1G2	TSS5000;Body;TSS1500;Body;TSS5000;TES5000	655	31542303	31543138	+	DDX39B-AS1
cg26539306	2.82767e-08	0.000212817	0.904334	0.927596	-0.0232614	BF	9	21441127	+	IFNA1	3'UTR	689	21440438	21441316	+	IFNA1
cg24404329	2.92679e-08	0.000216222	0.864273	0.753929	0.110344	BF	7	116209845	+	TES	TSS1500	-693	116210538	116258783	+	TES
cg24602245	2.94363e-08	0.000216222	0.919635	0.898504	0.021131	BF	1	3790141	+	LRRC47	Body	6357	3778558	3796498	-	LRRC47
cg02850822	2.96681e-08	0.000216222	0.768972	0.627555	0.141418	BF	6	52331953	-			-30197	52362150	52407777	+	PAQR8
cg24377694	2.98448e-08	0.000216222	0.975282	0.981115	-0.00583348	BF	20	1994726	+	PDYN;PDYN-AS1	TSS5000,TSS1500;Body	-441	1978755	1994285	-	PDYN
cg00318989	3.01567e-08	0.000216458	0.779548	0.739519	0.0400284	BF	1	167166910	-	LOC105371601	TSS200	-23	167166933	167172159	+	LOC105371601
cg07640336	3.04711e-08	0.000216709	0.980543	0.986599	-0.00605657	BF	12	132192951	+	GALNT9;LOC107984456;LINC02361	TES5000;Body;TSS5000	-3256	132186734	132189695	-	LINC02361
cg17141408	3.13644e-08	0.000220172	0.231489	0.33285	-0.101362	BF	18	74524414	+	CNDP2	TES5000	-10085	74534499	74587212	+	CNDP1
cg02705958	3.1712e-08	0.000220172	0.210217	0.373904	-0.163687	BF	6	6900832	-	LOC105374902	TES5000	-9493	6872274	6891339	-	LOC105374903
cg20363171	3.18102e-08	0.000220172	0.935251	0.915227	0.0200236	BF	19	9846868	+	PIN1	Body	11307	9853717	9858175	-	OLFM2
cg06438517	3.3611e-08	0.000230577	0.233799	0.31453	-0.0807308	BF	1	16535125	+	LINC01783	Body	527	16533890	16535652	-	LINC01783
cg12129824	3.39624e-08	0.000230945	0.241019	0.373789	-0.13277	BF	14	91378105	-	CCDC88C;LOC105370624;LOC107984673	Body;TES5000;TES5000	8611	91369494	91373403	+	LOC107984673
cg11909209	3.44428e-08	0.000232175	0.766916	0.847664	-0.0807475	BF	3	134337372	+			-8252	134325020	134329120	-	LOC105374118
cg11832804	3.48545e-08	0.000232924	0.969001	0.97972	-0.0107187	BF	5	1279334	-	TERT	Body	15734	1253166	1295068	-	TERT
cg25127315	3.62278e-08	0.000240033	0.0977584	0.15759	-0.0598311	BF	6	108848024	+	ARMC2	TSS1500	-385	108848409	108973989	+	ARMC2
cg23600177	3.80946e-08	0.000250263	0.909619	0.942949	-0.0333301	BF	1	92079631	-	SETSIP;BTBD8	TSS5000;TSS1500	-713	92080344	92184723	+	BTBD8
cg02472077	3.85807e-08	0.000251326	0.756924	0.834927	-0.0780029	BF	7	40709293	+	LOC105375243;SUGCT	Body;Body	1992	40706462	40711285	-	LOC105375243
cg22119334	3.99253e-08	0.000257918	0.935322	0.944927	-0.00960513	BF	5	13910961	-	DNAH5	Body	8137	13690327	13919098	-	DNAH5
cg03235510	4.17452e-08	0.000263258	0.201722	0.382978	-0.181256	BF	12	63955954	+	SRGAP1	Body	22735	63933219	64147863	+	SRGAP1
cg26174351	4.17885e-08	0.000263258	0.409178	0.474403	-0.0652247	BF	17	49403709	+	PHB1	TES5000	11151	49404051	49414860	-	PHB1
cg19399219	4.182e-08	0.000263258	0.690355	0.823797	-0.133442	BF	1	207298853	+	RP11-6J21.2	Body	-22820	207321673	207347251	+	CD55
cg21433206	4.22288e-08	0.000263258	0.855209	0.897883	-0.0426745	BF	8	116560066	-			-44452	116604518	116607553	+	LOC105375712
cg24212392	4.245e-08	0.000263258	0.912071	0.936876	-0.0248051	BF	12	7070867	+	C1S	3'UTR,Body	9616	7061251	7071032	+	C1S
cg11743078	4.49313e-08	0.000273521	0.0691215	0.116432	-0.0473106	BF	1	87180357	+			-32311	87212668	87251331	+	LINC02801
cg22840556	4.5189e-08	0.000273521	0.965559	0.978421	-0.0128622	BF	3	51863206	-	IQCF2	Body	1592	51861614	51863424	+	IQCF2
cg10061374	4.5398e-08	0.000273521	0.970661	0.983558	-0.0128966	BF	8	6052423	-	RP11-124B13.1	Body	13697	6058165	6066120	-	LOC105377797
cg26209546	4.59097e-08	0.000273521	0.0227223	0.0262177	-0.00349542	BF	11	68030825	-	MIR4691;ALDH3B1;NDUFS8;MIR7113	TSS5000;TES5000;Body;TSS5000	145	68030680	68036644	+	NDUFS8
cg24983014	4.60152e-08	0.000273521	0.0823352	0.119735	-0.0373999	BF	12	27333847	-	ARNTL2	TSS5000,Body	960	27332887	27425286	+	ARNTL2
cg01659052	4.62219e-08	0.000273521	0.888669	0.917593	-0.0289245	BF	11	122851604	-	CRTAM	Body	-10726	122862330	122872643	+	CRTAM
cg03789544	4.66966e-08	0.000274237	0.910465	0.935089	-0.0246245	BF	7	139447283	-	KLRG2	Body	-19757	139417461	139427526	-	LOC100129148
cg25008217	4.76409e-08	0.000277679	0.139214	0.240992	-0.101778	BF	19	41376749	-	TMEM91	TSS1500,5'UTR,Body	217	41376532	41384083	+	TMEM91
cg08734534	4.83615e-08	0.000279775	0.932677	0.946743	-0.014066	BF	8	71716151	-			21812	71731744	71737963	-	LOC107986890
cg11421459	4.88067e-08	0.000280259	0.0271849	0.0232373	0.00394761	BF	7	92134675	+	CYP51A1;CYP51A1-AS1	TSS200,5'UTR;Body	113	92134562	92180725	+	CYP51A1-AS1
cg05576619	4.98761e-08	0.000283538	0.86903	0.915157	-0.046127	BF	10	17349004	+	ST8SIA6	Body	-37931	17386935	17408286	+	ST8SIA6-AS1
cg16278548	5.05683e-08	0.000283538	0.82284	0.867789	-0.0449494	BF	8	130803064	+	ADCY8	Body	-46769	130849833	130884544	+	LOC105375762
cg25734220	5.09952e-08	0.000283538	0.858695	0.925154	-0.0664587	BF	10	113092174	+	TCF7L2	Body	-34458	113126632	113167678	+	TCF7L2
cg23979401	5.10418e-08	0.000283538	0.873408	0.910053	-0.0366446	BF	5	77139663	+	ZBED3-AS1	Body	-40640	77180303	77428256	+	PDE8B
cg21627016	5.13524e-08	0.000283538	0.69247	0.805782	-0.113312	BF	5	74408289	+	LINC01331	Body	85804	74322485	74328357	+	LINC01333
cg14871860	5.15722e-08	0.000283538	0.921771	0.939659	-0.0178882	BF	16	12758386	-	LOC105371089;CPPED1;LOC105371090	TSS1500;Body;Body	-779	12759165	12760745	+	LOC105371089
cg20790540	5.24203e-08	0.000284327	0.852332	0.766947	0.085385	BF	6	42916612	+	PTCRA	Body	560	42916052	42925838	+	PTCRA
cg23222061	5.24493e-08	0.000284327	0.232644	0.168992	0.063652	BF	7	151736475	-	PRKAG2	TSS1500,Body	-212	151556126	151736263	-	PRKAG2
cg05683203	5.34696e-08	0.000287845	0.887329	0.867816	0.0195136	BF	13	111018295	-			-44271	110955425	110974024	-	LOC105370364
cg21925748	5.5423e-08	0.000295102	0.633009	0.692374	-0.0593645	BF	8	144500126	-	GPT;LOC101928953;PPP1R16A	TSS5000;TSS5000,Body;Body	-1919	144494176	144498207	-	LOC101928953
cg27306390	5.55789e-08	0.000295102	0.906285	0.92943	-0.0231453	BF	12	43692513	-			66244	43718991	43758757	-	PUS7L
cg25314486	5.71805e-08	0.00030154	0.829671	0.799131	0.0305395	BF	1	21503918	+			-5065	21508983	21578410	+	ALPL
cg01144764	5.7643e-08	0.000301925	0.0237883	0.0124341	0.0113542	BF	10	119873551	-	MCMBP	TSS1500,5'UTR,Body	30	119829439	119873581	-	MCMBP
cg27029450	6.12655e-08	0.000318745	0.498762	0.445749	0.0530131	BF	22	49704426	+			-46907	49619627	49657519	-	MIR3667HG
cg17152981	6.17679e-08	0.000319217	0.212321	0.298316	-0.085995	BF	6	109978632	-	GPR6	Body	322	109978310	109980720	+	GPR6
cg08501054	6.21815e-08	0.000319226	0.027168	0.0336048	-0.00643673	BF	8	9555623	-	TNKS	TSS1500,Body	-288	9555911	9782346	+	TNKS
cg23599391	6.28297e-08	0.000319466	0.930878	0.946906	-0.0160285	BF	1	99544105	+	LINC01708	Body	-56301	99472419	99487804	-	LINC01708
cg17527669	6.30525e-08	0.000319466	0.93371	0.916209	0.0175007	BF	17	28813825	-	FAM222B	TSS5000,TSS1500,Body	-1354	28755979	28812471	-	FAM222B
cg05351887	6.5006e-08	0.000327226	0.445235	0.334012	0.111223	FDR0.01	16	3938868	+	LINC02861	Body	11576	3947608	3950444	-	LINC02861
cg12744634	6.61815e-08	0.000330993	0.0997293	0.113349	-0.0136194	FDR0.01	1	26233812	+	CEP85;ZPLD2P	TSS5000,TSS1500;TES5000	-366	26234178	26274601	+	CEP85
cg01406381	6.71045e-08	0.000333458	0.0789215	0.172916	-0.0939946	FDR0.01	19	46785006	-	SLC1A5	TSS200,Body	-192	46774882	46784814	-	SLC1A5
cg01593812	6.86133e-08	0.000338071	0.329474	0.460856	-0.131382	FDR0.01	21	33940341	-	LINC00649	TES5000,Body	9128	33931213	33971186	+	LINC00649
cg25525694	6.89049e-08	0.000338071	0.882209	0.90934	-0.0271312	FDR0.01	5	15117680	+	LINC02149	TSS1500,Body	146733	14970947	14992961	+	LOC107986376
cg14630099	7.10574e-08	0.000346255	0.909439	0.934676	-0.0252377	FDR0.01	6	33007925	-	HLA-DOA	Body	1666	33004181	33009591	-	HLA-DOA
cg11041118	7.17244e-08	0.000346255	0.923459	0.943205	-0.0197459	FDR0.01	4	53496038	+	LNX1-AS1;LNX1	TSS5000;Body	-4038	53500076	53523274	+	LNX1-AS1
cg01884968	7.19147e-08	0.000346255	0.881536	0.903301	-0.0217656	FDR0.01	19	14443633	+	PKN1	Body	3357	14440276	14471859	+	PKN1
cg04142010	7.23597e-08	0.000346255	0.919066	0.938395	-0.0193291	FDR0.01	11	104034568	-	PDGFD;DDI1	Body;TSS5000	-2071	104036639	104039196	+	DDI1
cg06170720	7.31896e-08	0.000347662	0.91	0.928713	-0.0187138	FDR0.01	1	6477549	-	PLEKHG5	1stExon,Body	7920	6466091	6485469	-	PLEKHG5
cg02934888	7.35506e-08	0.000347662	0.801037	0.888934	-0.0878972	FDR0.01	3	186458585	-	LINC02052	Body	-18014	186476599	186479426	+	LINC02051
cg08495646	7.48222e-08	0.000350573	0.7926	0.708608	0.0839912	FDR0.01	16	86549191	+	MTHFSD	Body	5957	86530177	86555148	-	MTHFSD
cg11513904	7.50711e-08	0.000350573	0.227591	0.314637	-0.0870457	FDR0.01	8	73296119	-	RDH10;RPL7	Body;TSS5000	1518	73294601	73325281	+	RDH10
cg16695941	7.59927e-08	0.000352752	0.917207	0.941644	-0.0244375	FDR0.01	22	40358687	+	ADSL	TSS1500,Body	-280	40358967	40369499	+	ADSL
cg07293661	7.77299e-08	0.000358669	0.904626	0.848187	0.0564391	FDR0.01	9	97625785	-	TSTD2	Body	7583	97600079	97633368	-	TSTD2
cg06097659	8.01344e-08	0.000367575	0.0475518	0.0357899	0.0117619	FDR0.01	1	1206611	-	TNFRSF18;TNFRSF4	TSS200,Body;TES5000	-19	1203507	1206592	-	TNFRSF18
cg25904812	8.06772e-08	0.000367888	0.0528709	0.048549	0.0043219	FDR0.01	11	76207586	-	WNT11;LOC112268079	TSS1500,Body;TSS5000	-1084	76186324	76206502	-	WNT11
cg09980780	8.59469e-08	0.000388381	0.881766	0.936348	-0.0545818	FDR0.01	2	221429969	+	EPHA4	Body	142335	221418026	221572304	-	EPHA4
cg05209483	8.61731e-08	0.000388381	0.115133	0.21262	-0.0974866	FDR0.01	17	7579668	+	LOC100996842;EIF4A1;CD68;SNORD10;SNORA67;MPDU1;SNORA48;SENP3-EIF4A1	TES5000;TES5000;5'UTR;TES5000;TES5000;TSS5000;TES5000;TES5000	31	7579637	7582111	+	CD68
cg02775417	8.69232e-08	0.000389497	0.970662	0.97704	-0.00637835	FDR0.01	19	643457	-	FGF22;RNF126	Body;TES5000	3579	639878	644373	+	FGF22
cg01398181	8.91824e-08	0.000396721	0.876091	0.941952	-0.0658606	FDR0.01	12	2170802	-	CACNA1C	Body	38834	2131968	2156013	+	LOC107984131
cg07202092	8.95588e-08	0.000396721	0.92384	0.934974	-0.011134	FDR0.01	16	5034831	+	NAGPA;NAGPA-AS1	TSS1500;Body	-891	5027173	5033940	-	NAGPA
cg22250531	9.12035e-08	0.000401251	0.188476	0.317459	-0.128983	FDR0.01	12	1921034	-	CACNA2D4;LOC112268103	TSS5000,Body;Body	1572	1795108	1922606	-	CACNA2D4
cg09935452	9.19039e-08	0.000401251	0.910598	0.932844	-0.0222468	FDR0.01	3	41598881	-	ULK4	Body	237066	41246598	41835947	-	ULK4
cg08676425	9.21343e-08	0.000401251	0.0916797	0.160186	-0.0685059	FDR0.01	19	41376422	-	TMEM91	TSS200,TSS1500,Body	-110	41376532	41384083	+	TMEM91
cg22848150	9.52159e-08	0.000412355	0.0599377	0.0550495	0.00488813	FDR0.01	8	56445606	-	PENK;PENK-AS1	Body;TSS200	-200	56445806	56552067	+	PENK-AS1
cg00604840	1.00367e-07	0.000429893	0.136479	0.212728	-0.0762489	FDR0.01	5	154850613	+	FAXDC2	TSS200,TSS1500,Body	-10	154818491	154850603	-	FAXDC2
cg19185092	1.00375e-07	0.000429893	0.0439818	0.0333382	0.0106436	FDR0.01	15	100918984	+	ALDH1A3-AS1;ALDH1A3;LRRK1	Body;TES5000;TSS200,TSS1500	-32	100919016	101051799	+	LRRK1
cg17411636	1.0251e-07	0.000436624	0.73241	0.721982	0.0104274	FDR0.01	11	65803346	-			10971	65792375	65797219	+	OVOL1
cg24604604	1.05976e-07	0.000447453	0.0495606	0.0731575	-0.0235969	FDR0.01	1	114670526	-	AMPD1;DENND2C	TES5000;TSS1500	-477	114582849	114670049	-	DENND2C
cg15723289	1.06207e-07	0.000447453	0.102257	0.0992771	0.00297952	FDR0.01	10	102714568	+	ARL3;SFXN2	TSS200,TSS1500;TSS5000,TSS200	-62	102714630	102739188	+	SFXN2
cg05185749	1.07325e-07	0.000449721	0.17221	0.0746759	0.0975338	FDR0.01	9	114930479	+	TNFSF8	5'UTR,Body	112	114894074	114930591	-	TNFSF8
cg25461130	1.12143e-07	0.000467382	0.840045	0.883847	-0.0438018	FDR0.01	6	30646304	-	C6orf136;ATAT1	TSS1500;TES5000,Body	-828	30647132	30653207	+	C6orf136
cg07332880	1.17366e-07	0.00048113	0.874489	0.944266	-0.0697767	FDR0.01	11	72079233	-	LRTOMT;LRRC51;NUMA1	TSS5000;TSS5000;Body	1174	72002863	72080407	-	NUMA1
cg25937884	1.17577e-07	0.00048113	0.164272	0.253378	-0.0891053	FDR0.01	5	181247133	+	TRIM52;CTC-338M12.4;SNORD95;RACK1	TES5000;Body;TSS5000;TSS5000	593	181246540	181257586	+	CTC-338M12.4
cg21144735	1.17852e-07	0.00048113	0.270354	0.420122	-0.149768	FDR0.01	14	77066714	-	LINC02289;LINC02288	TES5000;Body	9477	77069179	77076191	-	LINC02289
cg12231231	1.17924e-07	0.00048113	0.878563	0.917146	-0.0385836	FDR0.01	4	76494575	-	SHROOM3	Body	59347	76435228	76783253	+	SHROOM3
cg08890837	1.19105e-07	0.000482317	0.0457333	0.0585259	-0.0127926	FDR0.01	16	2531617	+	AMDHD2;CEMP1;MIR3178	TES5000;TSS1500;TES5000	-209	2530034	2531408	-	CEMP1
cg24919753	1.19989e-07	0.000482317	0.966281	0.97683	-0.0105486	FDR0.01	10	119378593	+	GRK5;MIR4681	Body;TES5000	622	119377971	119378043	+	MIR4681
cg27578963	1.20081e-07	0.000482317	0.933592	0.947808	-0.0142166	FDR0.01	16	88736874	+	LOC100289580;PIEZO1	Body;Body	5695	88731179	88741425	+	LOC100289580
cg06701914	1.2091e-07	0.000483143	0.810731	0.646438	0.164293	FDR0.01	18	76859549	+	ZNF236	Body	7687	76851862	76970732	+	ZNF236
cg22580670	1.2428e-07	0.000491619	0.380166	0.379737	0.000428672	FDR0.01	17	77376275	+	SEPTIN9	5'UTR,Body	193	77376082	77500596	+	SEPTIN9
cg00182761	1.243e-07	0.000491619	0.919016	0.949605	-0.0305896	FDR0.01	9	136952410	-	LCN12	1stExon,Body	138	136952272	136955497	+	LCN12
cg03760518	1.2818e-07	0.000504391	0.369972	0.337638	0.0323341	FDR0.01	1	3718339	+	TP73	Body	20294	3698045	3736201	+	TP73
cg27339291	1.30767e-07	0.000511225	0.0224316	0.0242703	-0.00183871	FDR0.01	10	118046949	+	CASC2;RAB11FIP2	Body;TSS200	-8	118004915	118046941	-	RAB11FIP2
cg26098883	1.31235e-07	0.000511225	0.815745	0.713147	0.102597	FDR0.01	3	882899	-	LOC107986059	Body	4570	878329	909482	+	LOC107986059
cg26614578	1.33077e-07	0.000515807	0.0532166	0.0638685	-0.0106519	FDR0.01	12	113186125	-	DDX54;RITA1	TSS1500;Body	405	113185720	113192368	+	RITA1
cg02032872	1.34242e-07	0.000516536	0.752957	0.867878	-0.114921	FDR0.01	19	43756385	+	SMG9	TSS5000,TSS1500	-1423	43727991	43754962	-	SMG9
cg26315918	1.34598e-07	0.000516536	0.101215	0.0531977	0.0480173	FDR0.01	3	112075103	+	TMPRSS7	Body	-11245	112086348	112136379	+	C3orf52
cg00901493	1.38222e-07	0.000526623	0.0520972	0.0477105	0.00438677	FDR0.01	17	7294056	-	YBX2	Body	469	7288253	7294525	-	YBX2
cg15534086	1.38585e-07	0.000526623	0.196708	0.171584	0.0251243	FDR0.01	14	60653516	-	MIR9718;SIX1	TES5000;TSS5000	-4027	60644698	60649489	-	SIX1
cg07163719	1.44257e-07	0.000544838	0.857261	0.889908	-0.0326469	FDR0.01	8	702755	+	ERICH1	Body	23638	709555	726393	-	ERICH1
cg01328467	1.44784e-07	0.000544838	0.552614	0.645698	-0.093084	FDR0.01	17	29357977	+	RP11-296K13.4	Body	-32385	29390362	29551903	+	TAOK1
cg06842210	1.49698e-07	0.000560609	0.878245	0.913725	-0.03548	FDR0.01	1	224437041	-	CNIH3;WDR26	Body;TSS5000	2193	224434848	224740554	+	CNIH3
cg21813473	1.52649e-07	0.000566597	0.00765326	0.00838104	-0.000727772	FDR0.01	20	41618592	+	CHD6	TSS1500	-215	41402082	41618377	-	CHD6
cg15519565	1.52759e-07	0.000566597	0.933415	0.944452	-0.0110371	FDR0.01	19	13827429	-	ZSWIM4	TES5000,Body	8930	13836286	13836359	-	MIR24-2
cg15870752	1.55426e-07	0.000569467	0.751258	0.627261	0.123997	FDR0.01	6	137982508	-			-7036	137972021	137975472	-	LOC107986545
cg02227323	1.55635e-07	0.000569467	0.748164	0.61018	0.137984	FDR0.01	11	66241215	+	PACS1	Body	-16072	66257287	66267860	+	KLC2
cg13540225	1.55736e-07	0.000569467	0.68966	0.565117	0.124543	FDR0.01	6	6678989	+	RP1-80N2.3	TES5000	23475	6697602	6702464	-	LOC101928004
cg04119005	1.58192e-07	0.000575732	0.794276	0.641233	0.153043	FDR0.01	4	76304787	-	STBD1;LOC105377286;FAM47E-STBD1	TSS5000;Body;Body	-1945	76306732	76311130	+	STBD1
cg16454349	1.59451e-07	0.0005776	0.860172	0.891167	-0.0309953	FDR0.01	16	4787888	+	SMIM22;SEPTIN12	TSS1500;Body	406	4777608	4788294	-	SEPTIN12
cg01313002	1.60882e-07	0.000580074	0.480611	0.673835	-0.193224	FDR0.01	7	38878645	-	VPS41	Body	30546	38722973	38909191	-	VPS41
cg09247319	1.62084e-07	0.000580505	0.883136	0.917772	-0.0346357	FDR0.01	21	44263419	+	DNMT3L	TSS5000	-1522	44246338	44261897	-	DNMT3L
cg08236709	1.62579e-07	0.000580505	0.802478	0.852788	-0.0503096	FDR0.01	3	182679477	+	LINC02031	TES5000	20511	182693051	182699988	-	LOC107986054
cg00032884	1.63901e-07	0.000580505	0.749266	0.600787	0.148479	FDR0.01	2	48313532	+	FOXN2	TSS1500	-766	48314298	48379295	+	FOXN2
cg14222615	1.63997e-07	0.000580505	0.923949	0.940311	-0.0163613	FDR0.01	2	215397749	+	FN1	Body	24344	215373405	215380595	+	LOC112268430
cg14898116	1.64904e-07	0.000581062	0.0531638	0.0355104	0.0176534	FDR0.01	10	17230765	-	VIM;VIM-AS1	Body;TSS5000,TSS1500	-780	17214238	17229985	-	VIM-AS1
cg11843188	1.66391e-07	0.00058365	0.0125401	0.0165193	-0.00397924	FDR0.01	11	102451827	+	TMEM123;TMEM123-DT	Body;TSS1500	938	102396331	102452765	-	TMEM123
cg22744357	1.67907e-07	0.000586314	0.0995768	0.195091	-0.0955138	FDR0.01	14	63487707	+	PPP2R5E	Body	20531	63371363	63508238	-	PPP2R5E
cg15340896	1.7185e-07	0.000597393	0.912802	0.939451	-0.0266486	FDR0.01	13	112933240	+	MCF2L	Body	31311	112901929	113098550	+	MCF2L
cg25398924	1.7517e-07	0.000606213	0.923447	0.939007	-0.0155605	FDR0.01	8	1512552	-	DLGAP2	Body	75339	1437213	1441343	+	LOC105379586
cg05555048	1.78161e-07	0.000608767	0.619519	0.823632	-0.204113	FDR0.01	1	67534849	+	LINC01702	TES5000	5142	67529707	67533079	+	LINC01702
cg02173128	1.78644e-07	0.000608767	0.895727	0.933648	-0.037921	FDR0.01	1	6142117	+	CHD5	Body	10355	6131762	6132692	+	LOC105376687
cg07383092	1.78927e-07	0.000608767	0.156351	0.130134	0.0262168	FDR0.01	5	173236055	+	NKX2-5	TSS1500	-734	173233508	173235321	-	NKX2-5
cg11797485	1.79049e-07	0.000608767	0.897382	0.927125	-0.0297431	FDR0.01	15	68814746	-	ANP32A	Body	6149	68778534	68820895	-	ANP32A
cg14875814	1.83378e-07	0.000620764	0.815205	0.845044	-0.0298393	FDR0.01	1	51329029	-	LOC105378717;TTC39A;TTC39A-AS1	TES5000;TSS5000,Body;TSS1500	-624	51329653	51331281	+	TTC39A-AS1
cg18309346	1.86407e-07	0.000628274	0.857083	0.887856	-0.030773	FDR0.01	11	70169533	-	LOC101928473;ANO1	TES5000;Body	6438	70172810	70175971	-	LOC101928473
cg19862877	1.8962e-07	0.000636336	0.662047	0.644486	0.0175608	FDR0.01	14	76828118	+	LRRC74A	TSS1500,Body	-481	76828599	76870302	+	LRRC74A
cg17254961	1.9093e-07	0.000637972	0.982807	0.98791	-0.00510253	FDR0.01	4	7739953	+	SORCS2	TES5000,Body	-14136	7754089	7778928	+	AFAP1-AS1
cg03103888	1.92599e-07	0.000640786	0.192127	0.312377	-0.120249	FDR0.01	13	113493448	-	TMCO3;DCUN1D2	TSS200,TSS1500,Body;TSS5000,TSS1500	-157	113493605	113550229	+	TMCO3
cg21435473	1.93431e-07	0.000640804	0.196063	0.268596	-0.0725327	FDR0.01	8	143326336	+	TOP1MT	Body	8544	143309323	143334880	-	TOP1MT
cg25778871	1.99769e-07	0.000658984	0.0965394	0.152233	-0.0556932	FDR0.01	5	108380129	+	FBXL17	Body	1963	107878248	108382092	-	FBXL17
cg11068468	2.0855e-07	0.000685036	0.173562	0.20263	-0.0290678	FDR0.01	17	60526833	-	APPBP2-DT;APPBP2	Body;TSS1500	-591	60443157	60526242	-	APPBP2
cg01376079	2.11987e-07	0.000693385	0.173226	0.302173	-0.128946	FDR0.01	11	67302762	-	ANKRD13D;SSH3	TES5000;TSS1500	-715	67303477	67312607	+	SSH3
cg09969797	2.13186e-07	0.000694379	0.847087	0.880169	-0.033082	FDR0.01	7	150846272	+	AOC1;LOC105375567	Body;Body	-6244	150852516	150861504	+	AOC1
cg17127665	2.14712e-07	0.000696421	0.854572	0.889508	-0.0349359	FDR0.01	16	73868110	+	ZFHX3	Body	23820	72782884	73891930	-	ZFHX3
cg00233464	2.18129e-07	0.000703122	0.198457	0.299693	-0.101236	FDR0.01	1	12153218	-			-13724	12166942	12167038	+	MIR7846
cg03270167	2.18591e-07	0.000703122	0.0988134	0.161049	-0.0622354	FDR0.01	2	237860273	+	RAMP1	Body	342	237859931	237912114	+	RAMP1
cg10658822	2.2041e-07	0.000704353	0.896165	0.92302	-0.0268558	FDR0.01	3	10956084	+	RP11-627C1.1	Body	-26890	10913949	10929194	-	LOC105376950
cg04833598	2.21246e-07	0.000704353	0.784122	0.898717	-0.114594	FDR0.01	2	26918668	+	DPYSL5	Body	-51968	26970636	27027196	+	MAPRE3
cg04775059	2.22581e-07	0.000704353	0.131192	0.0542221	0.0769703	FDR0.01	7	65081009	-			10472	65070537	65070672	+	SNORA15B-1
cg02937453	2.22609e-07	0.000704353	0.8782	0.920119	-0.0419191	FDR0.01	1	154850154	-	KCNN3	Body	9722	154697454	154859876	-	KCNN3
cg08871224	2.25035e-07	0.000708781	0.910304	0.935548	-0.0252444	FDR0.01	13	35717930	+			20204	35697726	35699256	+	LINC00445
cg21890091	2.25837e-07	0.000708781	0.859566	0.856912	0.00265424	FDR0.01	11	11383223	-	GALNT18	Body	-29973	11351941	11353250	-	CSNK2A3
cg21950605	2.2841e-07	0.000713967	0.915979	0.934134	-0.018155	FDR0.01	17	1173750	+	ABR	Body	6027	1003528	1179777	-	ABR
cg12800463	2.29333e-07	0.000713972	0.129176	0.215124	-0.0859481	FDR0.01	11	67239604	+	KDM2A	TSS1500,Body	-409	67240013	67258082	+	KDM2A
cg05882929	2.32437e-07	0.000720742	0.740067	0.655705	0.0843614	FDR0.01	20	60272695	+	MIR646HG;LOC105372698	Body;Body	16905	60255790	60287274	+	LOC105372698
cg03418713	2.3412e-07	0.000723069	0.805578	0.646745	0.158833	FDR0.01	14	20997788	-	SLC39A2;METTL17;LOC101929718	TSS5000;TES5000;Body	1375	20995836	20999163	-	LOC101929718
cg03972770	2.39673e-07	0.000737279	0.891414	0.926197	-0.0347827	FDR0.01	7	156960066	-	NOM1	TES5000,Body	10345	156949721	156973176	+	NOM1
cg01559901	2.41339e-07	0.000739152	0.516151	0.484714	0.0314372	FDR0.01	19	12514018	+	ZNF709;CTD-2192J16.17	TSS200;Body	-29202	12461183	12484816	-	ZNF709
cg16157060	2.42188e-07	0.000739152	0.851924	0.896458	-0.0445339	FDR0.01	22	36325654	+	MYH9	Body	-38747	36286846	36286907	-	MIR6819
cg00609296	2.47329e-07	0.00075032	0.956765	0.976925	-0.0201599	FDR0.01	2	3457984	+	TRAPPC12	TES5000,Body	-23693	3481677	3485094	+	LOC112268321
cg06915826	2.47783e-07	0.00075032	0.803132	0.63217	0.170962	FDR0.01	12	55936119	+	DGKA	5'UTR,Body	112	55936007	55954023	+	DGKA
cg21431617	2.50781e-07	0.000756444	0.836034	0.891244	-0.0552108	FDR0.01	6	126813892	-			-59393	126873285	126882837	+	LOC105377991
cg21292476	2.5315e-07	0.000760629	0.890864	0.914916	-0.0240513	FDR0.01	14	34678565	+	RNU6-1261P	TES5000	22794	34692883	34701359	-	LOC107984628
cg08464498	2.5881e-07	0.000774633	0.824442	0.856977	-0.0325349	FDR0.01	17	1472013	+	MYO1C	Body	13388	1464185	1485401	-	MYO1C
cg23077820	2.62573e-07	0.000782874	0.161635	0.226611	-0.0649765	FDR0.01	2	222289457	-	PAX3	TES5000,Body	-8689	222298146	222305217	+	CCDC140
cg07546262	2.64148e-07	0.00078374	0.038852	0.0465021	-0.00765008	FDR0.01	12	54359706	-	LOC102724050;GPR84	Body;TES5000	4780	54362444	54364486	-	GPR84
cg05336292	2.65728e-07	0.00078374	0.835757	0.881983	-0.0462267	FDR0.01	10	420398	+	DIP2C	Body	-46055	274203	374343	-	DIP2C
cg02951274	2.675e-07	0.00078374	0.968093	0.979233	-0.0111396	FDR0.01	4	3415704	-	RGS12	Body	-26263	3441967	3449486	+	HGFAC
cg01679866	2.6793e-07	0.00078374	0.906834	0.928611	-0.0217772	FDR0.01	22	22920733	-	LOC105372947	Body	659	22920052	22921392	-	LOC105372947
cg02407779	2.68212e-07	0.00078374	0.808307	0.850007	-0.0417005	FDR0.01	1	15364846	+	FHAD1	TES5000,Body	15674	15349172	15400283	+	FHAD1
cg03210579	2.6893e-07	0.00078374	0.846537	0.903423	-0.0568856	FDR0.01	1	23984740	+	LOC105378615;SRSF10	TES5000;TSS5000	3048	23987407	23987788	-	LOC105378615
cg26945245	2.71752e-07	0.000788998	0.859234	0.875882	-0.0166479	FDR0.01	1	93096435	+	MTF2	Body	17153	93079282	93139076	+	MTF2
cg09633308	2.74574e-07	0.000794216	0.91293	0.889081	0.0238485	FDR0.01	15	62270926	+	LOC105370851;LOC105370850;LOC102724938	TSS5000;TES5000;Body	-2515	62267157	62268411	-	LOC105370851
cg22257704	2.75777e-07	0.00079473	0.856925	0.902898	-0.0459727	FDR0.01	12	51184190	+	POU6F1	TES5000	-11055	51093755	51173135	-	TFCP2
cg00677697	2.77538e-07	0.000796708	0.212844	0.326497	-0.113654	FDR0.01	1	168488307	+	LOC101928565	Body	7337	168464113	168495644	-	LOC101928565
cg04469308	2.79439e-07	0.000796708	0.900353	0.926579	-0.026226	FDR0.01	4	73419455	+	ALB	Body	15169	73404286	73421482	+	ALB
cg01231183	2.79546e-07	0.000796708	0.257703	0.410826	-0.153123	FDR0.01	17	81966666	+	NOTUM;RP11-498C9.17	TSS5000;TSS200	-5479	81952506	81961187	-	NOTUM
cg26775079	2.81454e-07	0.000799207	0.608781	0.645622	-0.0368404	FDR0.01	19	55647464	+	ZNF581;CCDC106;ZNF580	TES5000;TSS200,TSS1500,5'UTR;TES5000	65	55647399	55653161	+	CCDC106
cg14462789	2.84232e-07	0.00080213	0.832603	0.711744	0.120859	FDR0.01	4	78658871	+	LINC01094	Body	12878	78645993	78684501	+	LINC01094
cg13709386	2.85231e-07	0.00080213	0.729963	0.633901	0.0960619	FDR0.01	8	42704493	+	CHRNB3;LOC105379396	Body;TSS1500	-1344	42696497	42703149	-	LOC105379396
cg06301726	2.86351e-07	0.00080213	0.516251	0.601516	-0.0852651	FDR0.01	16	86555677	+	MTHFSD;FLJ30679	TSS1500,Body;Body	163	86530177	86555840	-	MTHFSD
cg03431618	2.86622e-07	0.00080213	0.09261	0.169648	-0.0770383	FDR0.01	3	20038767	-	KAT2B	TSS5000	-1639	20040406	20154401	+	KAT2B
cg06042550	2.91357e-07	0.000812448	0.914549	0.933779	-0.0192302	FDR0.01	20	61880359	+	CDH4	Body	73303	61953545	61953662	-	MIR1257
cg26475430	2.92437e-07	0.000812537	0.922747	0.938854	-0.0161069	FDR0.01	2	39361150	+	MAP4K3	Body	-35217	39248940	39325933	-	MAP4K3
cg26728851	2.97181e-07	0.000822769	0.930808	0.966832	-0.0360243	FDR0.01	11	76719331	-	GUCY2EP	Body	2458	76680165	76721789	-	GUCY2EP
cg09203328	3.014e-07	0.00083148	0.84754	0.882331	-0.0347915	FDR0.01	17	9957944	+	GAS7	Body	1551	9910605	9959495	-	GAS7
cg24148518	3.03017e-07	0.00083256	0.840774	0.746983	0.0937913	FDR0.01	6	169567552	-	WDR27	Body	134477	169457211	169702029	-	WDR27
cg15950860	3.04418e-07	0.00083256	0.928322	0.947378	-0.0190564	FDR0.01	17	78346753	+	LOC105371912	TES5000	4670	78342083	78346380	+	LOC105371912
cg07042743	3.05014e-07	0.00083256	0.736061	0.601592	0.134469	FDR0.01	7	36653884	+	AOAH	Body	-37420	36512041	36616464	-	AOAH
cg21859628	3.0633e-07	0.000833219	0.773268	0.829238	-0.0559698	FDR0.01	19	55473905	-	ZNF628	TSS5000	-2697	55476602	55484487	+	ZNF628
cg25368917	3.08419e-07	0.000835236	0.969565	0.981395	-0.0118303	FDR0.01	12	124304081	+	ZNF664-RFLNA;RFLNA	Body;Body	8989	124295092	124316024	+	RFLNA
cg06615892	3.09227e-07	0.000835236	0.134466	0.221156	-0.0866905	FDR0.01	17	77472269	+	SEPTIN9	TSS5000,Body	-3365	77475634	77500593	+	SEPTIN9
cg26248007	3.17514e-07	0.000852723	0.273954	0.149297	0.124657	FDR0.01	13	48156646	-	LOC105370198	Body	-61542	48075723	48095104	-	MED4
cg03897241	3.17901e-07	0.000852723	0.882279	0.934759	-0.0524805	FDR0.01	7	1768479	+			-26169	1738629	1742310	-	ELFN1-AS1
cg27214730	3.22655e-07	0.00085468	0.314528	0.447183	-0.132655	FDR0.01	3	184579734	+	EPHB3	Body	17950	184561784	184582408	+	EPHB3
cg16240368	3.23064e-07	0.00085468	0.0460061	0.090105	-0.0440989	FDR0.01	1	118185463	-	LOC105378930;SPAG17	Body;TSS1500	203	118185260	118206679	+	LOC105378930
cg21663664	3.23705e-07	0.00085468	0.785951	0.638591	0.14736	FDR0.01	8	6477291	+	MCPH1	Body	45793	6431498	6627167	+	MCPH1
cg16311334	3.24018e-07	0.00085468	0.00992924	0.0103174	-0.000388167	FDR0.01	11	926082	+	AP2A2	1stExon,Body	213	925869	1012240	+	AP2A2
cg00664879	3.24143e-07	0.00085468	0.850566	0.899053	-0.0484869	FDR0.01	16	80736270	+	CDYL2	Body	405	80597898	80736675	-	CDYL2
cg10280091	3.25662e-07	0.000855774	0.85973	0.911585	-0.0518558	FDR0.01	16	8901411	-	USP7	Body	19061	8882350	8885350	+	LITAFD
cg06538333	3.27487e-07	0.000857663	0.92295	0.945353	-0.0224027	FDR0.01	16	23433757	-	COG7	Body	19394	23388492	23453151	-	COG7
cg01297756	3.36737e-07	0.000878919	0.123428	0.11942	0.0040083	FDR0.01	13	99896161	+	LOC101927437;CLYBL	Body;TES5000,Body	61004	99740869	99957165	-	LOC101927437
cg07594610	3.396e-07	0.000883416	0.881261	0.918663	-0.0374013	FDR0.01	8	24404034	-	LOC101929294;ADAMDEC1	Body;Body	19530	24384504	24406013	+	ADAMDEC1
cg03724782	3.43578e-07	0.000890777	0.883411	0.931263	-0.0478521	FDR0.01	16	28598440	+	SULT1A2	TSS5000,TSS1500	-1370	28591942	28597070	-	SULT1A2
cg11071146	3.46483e-07	0.000892982	0.837736	0.860489	-0.0227532	FDR0.01	22	38120729	+	PLA2G6	Body	-9785	38084888	38110944	-	BAIAP2L2
cg12582788	3.46733e-07	0.000892982	0.897142	0.926974	-0.0298323	FDR0.01	8	139735307	-	TRAPPC9	Body	-32172	139600837	139703135	-	KCNK9
cg27473053	3.47954e-07	0.000893159	0.492513	0.550648	-0.0581355	FDR0.01	19	49969207	+	SIGLEC16	TSS1500	-456	49969663	49975814	+	SIGLEC16
cg23839680	3.50603e-07	0.00089456	0.276581	0.508018	-0.231438	FDR0.01	7	56050545	-	PSPH;SNORA22B;CCT6A	Body;TSS5000;TSS1500	899	56011063	56051444	-	PSPH
cg12269544	3.50807e-07	0.00089456	0.907866	0.873492	0.0343736	FDR0.01	20	57445456	+	RP4-800J21.4	Body	-14803	57460259	57463596	+	LOC105372688
cg14953610	3.55698e-07	0.000904056	0.71514	0.758796	-0.0436562	FDR0.01	8	134696726	+	ZFAT	TSS200,Body	-171	134478596	134696555	-	ZFAT
cg01233449	3.59851e-07	0.000911623	0.865449	0.924288	-0.0588392	FDR0.01	15	64058552	+	DAPK2	Body	-12067	63916143	64046485	-	DAPK2
cg18816429	3.66873e-07	0.000923713	0.897872	0.919298	-0.0214259	FDR0.01	2	127393107	+	MAP3K2-DT;MAP3K2	TES5000,Body;TSS5000	-4642	127298667	127388465	-	MAP3K2
cg03205750	3.68056e-07	0.000923713	0.909785	0.942135	-0.0323496	FDR0.01	18	13601104	+	LDLRAD4	Body	-10009	13611113	13611200	+	MIR4526
cg26916162	3.68198e-07	0.000923713	0.0917551	0.170384	-0.0786287	FDR0.01	5	143606543	-	CTB-57H20.1	Body	45231	143561312	143598434	+	LOC105378209
cg10958877	3.70795e-07	0.000927228	0.609279	0.51663	0.092649	FDR0.01	2	197328716	+			17590	197311126	197318963	+	ANKRD44-DT
cg26646411	3.75043e-07	0.000933787	0.714013	0.725523	-0.0115094	FDR0.01	22	19853851	-	GNB1L;RTL10	Body;Body	1023	19783222	19854874	-	GNB1L
cg07648883	3.75827e-07	0.000933787	0.793295	0.864002	-0.0707067	FDR0.01	6	52396270	-	PAQR8	Body	-24071	52420341	52497198	+	EFHC1
cg19798596	3.78269e-07	0.000936852	0.920444	0.94035	-0.0199065	FDR0.01	17	62752106	+	MARCHF10	Body	42938	62701313	62795044	-	MARCHF10
cg17071639	3.80468e-07	0.000939297	0.0183867	0.0292396	-0.0108529	FDR0.01	11	125495582	+	LOC403312;FEZ1	TSS1500,Body;Body	40	125445747	125495622	-	FEZ1
cg01330448	3.83179e-07	0.000942987	0.981154	0.984757	-0.00360349	FDR0.01	13	113321800	+	LAMP1;GRTP1	Body;TES5000	16017	113305783	113323250	+	LAMP1
cg03031988	3.8466e-07	0.000943634	0.808457	0.856084	-0.0476275	FDR0.01	6	31542952	-	SNORD84;DDX39B-AS1;DDX39B;ATP6V1G2-DDX39B;NFKBIL1;ATP6V1G2	TSS5000;Body;TSS1500;Body;TSS5000;TES5000	649	31542303	31543138	+	DDX39B-AS1
cg04337342	3.88294e-07	0.000946737	0.904026	0.934439	-0.0304129	FDR0.01	6	168457639	+	SMOC2	Body	16456	168441183	168667992	+	SMOC2
cg26478205	3.89511e-07	0.000946737	0.582576	0.553766	0.0288102	FDR0.01	16	25690064	+	HS3ST4	TSS5000	-1894	25691958	26137685	+	HS3ST4
cg16665098	3.89588e-07	0.000946737	0.916782	0.931405	-0.0146229	FDR0.01	9	94847509	+	AOPEP	Body	37548	94809961	94810057	+	MIR2278
cg13559022	3.92225e-07	0.000950166	0.893199	0.937178	-0.043979	FDR0.01	12	53723999	+	LOC105369774;CALCOCO1	TSS5000;Body	2330	53711117	53726329	-	CALCOCO1
cg23086613	3.95289e-07	0.000954606	0.180434	0.245199	-0.0647649	FDR0.01	1	116504797	+	CD58;LOC112268235	Body;TES5000	20106	116484691	116502637	+	LOC112268235
cg10837404	3.98021e-07	0.000958219	0.880773	0.738885	0.141888	FDR0.01	5	113020592	-	MCC;DCP2	TES5000;3'UTR,Body	43795	112976797	113022195	+	DCP2
cg18984499	4.01667e-07	0.000962751	0.0180287	0.028681	-0.0106524	FDR0.01	17	8382848	+	RPL26	5'UTR,Body	345	8377515	8383193	-	RPL26
cg03697867	4.02388e-07	0.000962751	0.921641	0.935289	-0.0136479	FDR0.01	14	91289481	-	CCDC88C	Body	23679	91271322	91313160	-	CCDC88C
cg09167413	4.03666e-07	0.000962838	0.874302	0.908959	-0.0346577	FDR0.01	5	90876541	+	ADGRV1	Body	-133113	90712434	90743428	-	LOC105379077
cg19421371	4.05283e-07	0.000963729	0.981742	0.987551	-0.00580895	FDR0.01	19	44707883	-	CEACAM16;CEACAM16-AS1	Body;Body	7328	44700555	44708356	+	CEACAM16
cg26615813	4.1058e-07	0.00097334	0.0349926	0.0161301	0.0188626	FDR0.01	3	36380717	+	STAC	1stExon,Body	22	36380695	36486224	+	STAC
cg07678669	4.12263e-07	0.000974351	0.867112	0.911655	-0.0445429	FDR0.01	19	54815779	-	KIR2DL4;KIR3DL1	TES5000;TSS1500	-658	54816437	54830778	+	KIR3DL1
cg18480781	4.19614e-07	0.000988709	0.0917438	0.137651	-0.0459074	FDR0.01	15	60002092	+	FOXB1	TSS5000	-2218	60004310	60007444	+	FOXB1
cg01105557	4.22448e-07	0.000992371	0.751876	0.794656	-0.0427794	FDR0.01	1	15604603	-	RP4-680D5.2;RNU7-179P	TSS1500;TES5000	-12854	15617457	15669044	+	DDI2
cg03024212	4.29802e-07	0.00100659	0.25339	0.282636	-0.0292461	FDR0.01	19	46432034	+	PNMA8C	TSS5000	-3098	46424696	46428936	-	PNMA8C
cg24728468	4.35847e-07	0.00101123	0.181156	0.216902	-0.0357461	FDR0.01	8	81280556	-	FABP5	5'UTR	21	81280535	81284775	+	FABP5
cg13863613	4.36447e-07	0.00101123	0.721381	0.789973	-0.0685919	FDR0.01	2	134151625	-	MGAT5	Body	24501	134127124	134127192	+	MIR3679
cg20333383	4.36646e-07	0.00101123	0.188848	0.299185	-0.110336	FDR0.01	3	129229337	-	LOC105374102	TSS1500	-1404	129230741	129236115	+	LOC105374102
cg16379704	4.38269e-07	0.00101123	0.24604	0.351171	-0.10513	FDR0.01	7	8262621	-	ICA1-AS1;ICA1	Body;TSS200,TSS1500,Body	-57	8113771	8262564	-	ICA1
cg02233008	4.38302e-07	0.00101123	0.735326	0.773209	-0.0378828	FDR0.01	22	49350472	-			-146672	49497144	49524246	+	LOC105373087
cg12944416	4.41784e-07	0.00101624	0.85659	0.903955	-0.0473651	FDR0.01	6	322413	+	DUSP22	Body	-15535	337948	351355	+	DUSP22
cg17514855	4.45883e-07	0.00102003	0.863046	0.907401	-0.044355	FDR0.01	15	48580525	-	FBN1	Body	65184	48408312	48645709	-	FBN1
cg11030597	4.46869e-07	0.00102003	0.913419	0.935926	-0.0225073	FDR0.01	9	7537075	+			-190692	7343890	7346383	-	LOC102723994
cg26046664	4.4738e-07	0.00102003	0.903376	0.94022	-0.0368438	FDR0.01	13	63190810	+	LINC00376	Body	137284	63183100	63328094	-	LINC00376
cg00430557	4.49898e-07	0.00102276	0.903355	0.938882	-0.0355261	FDR0.01	15	78343451	+	CRABP1	Body	3099	78340352	78348225	+	CRABP1
cg20972012	4.54984e-07	0.00102852	0.092273	0.131538	-0.0392654	FDR0.01	5	139697853	+	CTB-35F21.1	Body	-13409	139711262	139844466	+	PSD2
cg15208851	4.55086e-07	0.00102852	0.889505	0.914299	-0.0247941	FDR0.01	11	57300857	-	TNKS1BP1	TES5000,Body	21495	57299630	57322352	-	TNKS1BP1
cg22318878	4.59828e-07	0.00103622	0.920865	0.940415	-0.0195498	FDR0.01	17	59275229	-	GDPD1	3'UTR,TES5000	20620	59254609	59274304	+	GDPD1
cg08621624	4.64265e-07	0.00104283	0.0919742	0.196779	-0.104805	FDR0.01	12	1921057	-	CACNA2D4;LOC112268103	TSS5000,Body;Body	1549	1795108	1922606	-	CACNA2D4
cg09256096	4.65733e-07	0.00104283	0.247214	0.377888	-0.130673	FDR0.01	14	85600106	-	FLRT2	Body	12645	85587461	85628696	+	FLRT2
cg20567537	4.68852e-07	0.00104283	0.100368	0.120464	-0.0200968	FDR0.01	19	10587402	+	AP1M2	TSS200	-87	10572670	10587315	-	AP1M2
cg11087747	4.69412e-07	0.00104283	0.0573366	0.0520292	0.00530736	FDR0.01	19	40601471	+	LTBP4	1stExon,Body	103	40601368	40629818	+	LTBP4
cg17282830	4.69489e-07	0.00104283	0.877303	0.742526	0.134777	FDR0.01	12	88034189	-	LOC107984542;C12orf29;C12orf50	Body;TSS1500;TSS5000	1161	88033092	88035350	-	LOC107984542
cg26292116	4.84215e-07	0.00107001	0.630207	0.484984	0.145223	FDR0.01	2	240679403	-	AQP12B	Body	3482	240676417	240682885	-	AQP12B
cg03393723	4.84488e-07	0.00107001	0.255556	0.377059	-0.121504	FDR0.01	12	120195302	-	RPLP0;GCN1	TES5000;TSS1500	-587	120127201	120194715	-	GCN1
cg10239319	4.86622e-07	0.00107167	0.641352	0.701992	-0.0606398	FDR0.01	4	6071929	+	JAKMIP1	Body	-53167	5968519	6018762	-	C4orf50
cg10112475	4.88127e-07	0.00107195	0.807863	0.845186	-0.037323	FDR0.01	18	68549029	+			166079	68673687	68715108	-	TMX3
cg25976672	4.93116e-07	0.00107984	0.978611	0.982838	-0.00422639	FDR0.01	2	234999152	-	SH3BP4	Body	4313	234994839	235055648	+	SH3BP4
cg16467854	4.96776e-07	0.00108041	0.968047	0.979743	-0.0116962	FDR0.01	17	21592973	-			-19923	21612896	21644189	+	LOC101930665
cg03283282	4.96953e-07	0.00108041	0.105673	0.201065	-0.0953919	FDR0.01	4	40577058	-	RBM47	Body	11944	40424364	40589002	-	RBM47
cg24254842	4.97556e-07	0.00108041	0.163988	0.25248	-0.0884929	FDR0.01	1	41727682	+	HIVEP3	Body	191240	41506364	41918922	-	HIVEP3
cg26622872	5.02072e-07	0.00108575	0.019391	0.0114307	0.00796028	FDR0.01	2	238163882	+	ERFE	Body	4913	238158969	238168890	+	ERFE
cg02505225	5.02815e-07	0.00108575	0.885748	0.91104	-0.0252926	FDR0.01	5	31933860	-	PDZD2;MIR4279	TSS5000,Body;TES5000	-2291	31936151	32110932	+	PDZD2
cg12014545	5.07836e-07	0.00109354	0.203266	0.414456	-0.21119	FDR0.01	4	2964873	-	NOP14;GRK4	TSS1500;Body	855	2964018	3040760	+	GRK4
cg22068400	5.13861e-07	0.00110345	0.569817	0.358415	0.211402	FDR0.01	2	89977454	-			131641	89845813	89850429	+	LOC105374862
cg13750758	5.1639e-07	0.00110582	0.864983	0.888882	-0.0238987	FDR0.01	4	169945149	-	LINC02275;LOC105377530	Body;TES5000	30753	169917760	169975902	-	LINC02275
cg14830166	5.24681e-07	0.00112048	0.304093	0.418843	-0.11475	FDR0.01	12	11668974	+	ETV6	Body	19031	11649943	11895386	+	ETV6
cg13714570	5.29153e-07	0.00112604	0.869849	0.904906	-0.0350571	FDR0.01	8	139601970	+	KCNK9	Body	52386	139600837	139654356	-	KCNK9
cg00703445	5.32046e-07	0.00112604	0.925576	0.936576	-0.0109996	FDR0.01	17	55423071	+	MMD	TSS1500	-1185	55392616	55421886	-	MMD
cg23690350	5.32753e-07	0.00112604	0.117473	0.190627	-0.0731541	FDR0.01	7	27161904	+	HOXA9;HOXA10-HOXA9	TES5000;TES5000	3633	27162437	27165537	-	HOXA9
cg02351277	5.33096e-07	0.00112604	0.255018	0.381426	-0.126407	FDR0.01	3	177679992	-	LINC00578	Body	-85626	177765618	177767316	+	LOC101928711
cg00916056	5.37687e-07	0.00113265	0.899377	0.927809	-0.028432	FDR0.01	2	28828730	-	SPDYA	Body	12734	28815996	28840809	+	SPDYA
cg03258351	5.40082e-07	0.00113298	0.22164	0.319108	-0.0974684	FDR0.01	20	37379369	-	SRC	Body	14108	37365261	37405423	+	SRC
cg23468332	5.41344e-07	0.00113298	0.817435	0.842966	-0.0255312	FDR0.01	4	32462696	-	LOC107986223	Body	97770	32437067	32560466	-	LOC107986223
cg25452466	5.43919e-07	0.00113298	0.917261	0.939557	-0.0222964	FDR0.01	17	81042549	+	BAIAP2	Body	7399	81035150	81116225	+	BAIAP2
cg11837076	5.44013e-07	0.00113298	0.161979	0.251473	-0.089494	FDR0.01	1	1780149	+	NADK	TSS200,TSS5000,TSS1500,Body	-6	1752514	1780143	-	NADK
cg01268886	5.45149e-07	0.00113298	0.899793	0.927983	-0.0281901	FDR0.01	14	68630050	-	RAD51B;LOC100996664	Body;TSS1500	-1263	68625526	68628787	-	LOC100996664
cg09086213	5.50318e-07	0.00114066	0.918157	0.938654	-0.0204976	FDR0.01	16	90036290	+	URAHP;GAS8	TES5000;Body	-6389	90028907	90029901	-	GAS8-AS1
cg19980718	5.54794e-07	0.00114533	0.874213	0.90903	-0.034817	FDR0.01	5	122368441	+	SNCAIP	Body	-15058	122383499	122464055	+	SNCAIP
cg00065944	5.55524e-07	0.00114533	0.569342	0.564897	0.00444506	FDR0.01	13	76440931	+			-18956	76459887	76525704	+	LOC105370263
cg02462353	5.58901e-07	0.00114692	0.494321	0.603803	-0.109482	FDR0.01	19	55038431	+	RDH13;GP6-AS1;GP6	TES5000;Body;TSS200	-167	55013704	55038264	-	GP6
cg24173387	5.59258e-07	0.00114692	0.871189	0.897867	-0.0266782	FDR0.01	22	24292149	-	SPECC1L-ADORA2A;SPECC1L	Body;Body	21319	24270830	24417738	+	SPECC1L
cg04419794	5.61753e-07	0.001149	0.848083	0.890071	-0.0419881	FDR0.01	1	178274011	-	RASAL2	Body	23760	178250251	178478879	+	RASAL2
cg11446055	5.72565e-07	0.00116506	0.275992	0.361578	-0.0855853	FDR0.01	10	103812685	+	SH3PXD2A	Body	42891	103594026	103855576	-	SH3PXD2A
cg10537327	5.74e-07	0.00116506	0.0358724	0.0281524	0.00771996	FDR0.01	10	6151638	+	PFKFB3;MIR3155B;MIR3155A	Body;TES5000;TSS1500	-557	6152195	6152277	+	MIR3155A
cg17641445	5.75132e-07	0.00116506	0.640296	0.708461	-0.0681642	FDR0.01	16	50195361	+	TENT4B	Body	42056	50153305	50235310	+	TENT4B
cg23612492	5.77714e-07	0.00116506	0.795609	0.834641	-0.039032	FDR0.01	14	100424026	-	WDR25	Body	18628	100405398	100408399	+	LOC105370664
cg12063639	5.79474e-07	0.00116506	0.945161	0.926819	0.0183427	FDR0.01	9	127421778	+	ZNF79	TSS5000	-2603	127424381	127445372	+	ZNF79
cg15069496	5.80515e-07	0.00116506	0.829551	0.699154	0.130397	FDR0.01	14	100063816	+	EVL	TSS5000,Body	-1546	100065362	100144236	+	EVL
cg12589564	5.80563e-07	0.00116506	0.751221	0.744962	0.00625828	FDR0.01	6	106085225	-	PRDM1	TSS5000,TSS1500,Body	-1110	106086335	106109938	+	PRDM1
cg06843866	5.81628e-07	0.00116506	0.909174	0.930183	-0.0210087	FDR0.01	14	62209587	-			-69614	62134148	62139973	-	LINC00644
cg06995299	5.83923e-07	0.00116664	0.892849	0.923861	-0.0310115	FDR0.01	12	132287716	+	GALNT9	Body	12326	132275390	132280900	+	LOC100130238
cg12141056	5.87023e-07	0.00116982	0.758191	0.627164	0.131027	FDR0.01	1	184975653	-	NIBAN1	TSS1500	-1145	184791031	184974508	-	NIBAN1
cg08824373	5.89822e-07	0.00117231	0.940297	0.948474	-0.00817696	FDR0.01	22	17635069	+	BCL2L13	TSS5000,Body	-3514	17638583	17703784	+	BCL2L13
cg15318916	5.91296e-07	0.00117231	0.306715	0.447891	-0.141176	FDR0.01	19	58395929	-	RNF225;MIR10394;RPS5;LINC02560	5'UTR;TES5000;TES5000;TSS5000	274	58395655	58397079	+	RNF225
cg22702979	5.95103e-07	0.00117685	0.946184	0.967204	-0.0210194	FDR0.01	2	212721332	-	AC079610.1	Body	-73998	212795330	212796720	+	LINC01878
cg17822767	5.99276e-07	0.00118209	0.049332	0.0535045	-0.00417244	FDR0.01	6	37500023	-	CCDC167	TSS200	-130	37482937	37499893	-	CCDC167
cg12681946	6.026e-07	0.00118381	0.887374	0.910799	-0.0234246	FDR0.01	21	36544041	+	CLDN14	TSS1500,Body	-1257	36460620	36542784	-	CLDN14
cg05593194	6.03203e-07	0.00118381	0.973425	0.982625	-0.00919967	FDR0.01	7	151062396	-	SLC4A2;CDK5	TSS200,TSS1500,Body;TSS5000	-150	151062546	151076527	+	SLC4A2
cg03216944	6.10843e-07	0.00119493	0.9131	0.927703	-0.0146036	FDR0.01	7	30644427	+	CRHR2	TES5000	38029	30651941	30682456	-	CRHR2
cg13695260	6.13511e-07	0.00119493	0.866355	0.91828	-0.0519256	FDR0.01	21	43598021	+	HSF2BP	Body	11968	43609886	43609989	-	MIR6070
cg16130665	6.14216e-07	0.00119493	0.908064	0.9364	-0.0283352	FDR0.01	16	86625266	-			46718	86578548	86583478	+	FOXL1
cg08302650	6.15881e-07	0.00119493	0.461247	0.608039	-0.146792	FDR0.01	8	144524656	+	ARHGAP39;LRRC14;LRRC24;C8orf82	TES5000;3'UTR,TES5000;Body;TES5000	2377	144522387	144527033	-	LRRC24
cg11462434	6.16577e-07	0.00119493	0.147642	0.206851	-0.0592097	FDR0.01	3	129578274	+	PLXND1	Body	-5190	129555213	129573084	-	PLXND1
cg20711383	6.18342e-07	0.00119536	0.113092	0.226137	-0.113045	FDR0.01	12	62602180	+	LINC01465;MON2;MIRLET7I	Body;TES5000;TSS5000	1254	62601750	62603434	-	LINC01465
cg00376795	6.19992e-07	0.00119557	0.737147	0.610747	0.1264	FDR0.01	12	54983253	-	LOC107984515;TESPA1	TSS5000;TSS5000,TSS1500,Body	-1322	54948014	54981931	-	TESPA1
cg12363404	6.27215e-07	0.0012065	0.888301	0.916967	-0.0286657	FDR0.01	20	44373063	-	HNF4A-AS1;HNF4A	TES5000,Body;Body	-17284	44350462	44355779	-	R3HDML-AS1
cg19358589	6.30501e-07	0.00120917	0.927646	0.941282	-0.0136366	FDR0.01	1	13795482	+	PRDM2	Body	23762	13771720	13825067	+	PRDM2
cg26608359	6.31726e-07	0.00120917	0.170626	0.247543	-0.0769178	FDR0.01	18	3178274	+	MYOM1	Body	-37971	3216245	3246501	+	LOC101927044
cg09072626	6.34474e-07	0.00121144	0.311669	0.510533	-0.198864	FDR0.01	15	90020213	-	ZNF710	Body	13459	90006754	90006841	+	MIR3174
cg14570652	6.47712e-07	0.00122851	0.971496	0.983545	-0.0120489	FDR0.01	9	136499284	-	NOTCH1	Body	-14732	136440095	136484552	-	SEC16A
cg27380404	6.48035e-07	0.00122851	0.871639	0.914225	-0.042586	FDR0.01	19	54187200	+	TSEN34;MBOAT7	TSS5000;Body	2130	54173413	54189330	-	MBOAT7
cg18215293	6.48169e-07	0.00122851	0.930368	0.946521	-0.0161526	FDR0.01	5	124728221	-	ZNF608	Body	-16157	124636918	124712064	-	ZNF608
cg15876565	6.5085e-07	0.00123058	0.032885	0.0428456	-0.00996062	FDR0.01	16	71499815	+	ZNF19	Body	-10491	71473582	71489324	-	ZNF19
cg04806653	6.53454e-07	0.0012325	0.216844	0.158102	0.0587414	FDR0.01	18	37322479	+	CELF4	Body	48020	37274459	37276400	+	LOC105372068
cg11516031	6.56401e-07	0.00123458	0.789882	0.84934	-0.0594587	FDR0.01	4	15775052	+	CD38;BST1	TSS5000;TES5000	-3275	15778327	15853232	+	CD38
cg13513283	6.59195e-07	0.00123458	0.919116	0.933492	-0.0143757	FDR0.01	5	16675009	+	MYO10	Body	39611	16665299	16714620	-	MYO10
cg00149213	6.59333e-07	0.00123458	0.0998163	0.0646174	0.035199	FDR0.01	1	160647334	+	LOC107985220;SLAMF1	Body;TSS200,TSS1500	-53	160608105	160647281	-	SLAMF1
cg00390714	6.63849e-07	0.00123703	0.239226	0.313296	-0.0740698	FDR0.01	1	171850907	-	DNM3	Body	9410	171841497	172412717	+	DNM3
cg01287031	6.64559e-07	0.00123703	0.82828	0.874877	-0.0465976	FDR0.01	1	25574953	-	LDLRAP1	Body	26063	25548890	25568886	+	LDLRAP1
cg24013320	6.65427e-07	0.00123703	0.840482	0.87235	-0.0318682	FDR0.01	16	88695252	+	RNF166	TES5000	5525	88696498	88700777	-	RNF166
cg07183637	6.73882e-07	0.00124975	0.344375	0.380785	-0.0364102	FDR0.01	6	31972915	+	DXO;STK19;SKIV2L	TSS1500;Body;TES5000	553	31972362	31981446	+	STK19
cg22793714	6.80855e-07	0.00125625	0.186608	0.303827	-0.117219	FDR0.01	18	48674184	-	CTIF;LOC105372107;MIR4743	Body;Body;TES5000	3585	48670599	48670668	+	MIR4743
cg09056830	6.81929e-07	0.00125625	0.728201	0.629705	0.0984956	FDR0.01	16	54161728	+	FTO	TES5000	108811	54052917	54057437	+	LOC105371271
cg21876656	6.82249e-07	0.00125625	0.647285	0.513847	0.133438	FDR0.01	13	99215696	+	UBAC2	Body	14840	99200856	99386429	+	UBAC2
cg15471815	6.85148e-07	0.00125694	0.0348438	0.0437472	-0.00890336	FDR0.01	1	228457785	-	H2AW;MIR4666A;H2BU1	Body;TSS5000;TSS1500	88	228457363	228457873	-	H2AW
cg26172064	6.86875e-07	0.00125694	0.924467	0.945832	-0.0213645	FDR0.01	3	119340365	+	ARHGAP31	Body	-17605	119314292	119322760	-	ARHGAP31-AS1
cg20239488	6.87489e-07	0.00125694	0.17292	0.292595	-0.119675	FDR0.01	5	68042208	-			-60425	67942717	67981783	-	LOC107986420
cg18669346	6.90296e-07	0.0012591	0.0147696	0.0104858	0.00428386	FDR0.01	20	33720212	+	PXMP4	5'UTR	98	33702757	33720310	-	PXMP4
cg24682551	6.94695e-07	0.00126212	0.288774	0.352364	-0.06359	FDR0.01	1	115977002	-	LOC101928977;SLC22A15	Body;Body	274	115922572	115977276	-	LOC101928977
cg15160859	6.9627e-07	0.00126212	0.294391	0.426476	-0.132084	FDR0.01	19	19628991	-	LPAR2;GMIP	TSS1500;TES5000	-596	19623668	19628395	-	LPAR2
cg27304120	6.99717e-07	0.00126212	0.938307	0.945506	-0.00719897	FDR0.01	1	229003413	+			54702	228948711	228965297	+	LOC105373143
cg05995267	7.01028e-07	0.00126212	0.124836	0.203085	-0.078249	FDR0.01	16	29811208	+	PRRT2;MAZ;PAGR1;LOC112268170	TSS1500;TES5000;TSS5000;Body	828	29808643	29812036	-	LOC112268170
cg17913652	7.01383e-07	0.00126212	0.917192	0.945245	-0.0280529	FDR0.01	7	92560404	+	FAM133B	TES5000	25284	92561032	92585688	-	FAM133B
cg22213622	7.01721e-07	0.00126212	0.907542	0.927218	-0.0196756	FDR0.01	12	21937796	+	ABCC9	Body	3630	21797388	21941426	-	ABCC9
cg01830726	7.0364e-07	0.00126264	0.895999	0.914072	-0.0180733	FDR0.01	13	112756796	+	ATP11A-AS1;ATP11A	TSS5000;Body	-2065	112752699	112754731	-	ATP11A-AS1
cg15494196	7.06509e-07	0.00126487	0.869027	0.749397	0.119629	FDR0.01	14	22529399	-	TRAJ16;TRAJ12;TRAJ13;TRAJ11;TRAJ10;TRAJ19;TRAJ18;TRAJ14;TRAJ17	TES5000;TSS5000;TSS5000;TSS5000;TSS5000;TES5000;TES5000;TSS1500;TES5000	-7518	22464504	22521881	-	LOC112267867
cg15624813	7.11003e-07	0.00126998	0.331146	0.306663	0.024483	FDR0.01	10	23203937	-	C10orf67	3'UTR,Body	11626	23192311	23194245	+	PTF1A
cg13290745	7.13857e-07	0.00127208	0.949874	0.970744	-0.0208693	FDR0.01	5	160228859	+	FABP6	TSS1500,Body	-646	160229505	160238716	+	FABP6
cg00250196	7.1546e-07	0.00127208	0.178108	0.276379	-0.0982701	FDR0.01	2	16655056	-	CYRIA	Body	10752	16549647	16665808	-	CYRIA
cg27076223	7.20351e-07	0.00127476	0.241075	0.357795	-0.11672	FDR0.01	4	40630841	+	RBM47	TSS1500,Body	7	40423269	40630848	-	RBM47
cg00440980	7.21572e-07	0.00127476	0.691229	0.594721	0.0965084	FDR0.01	17	76643812	-	ST6GALNAC1	TSS200	-54	76625818	76643758	-	ST6GALNAC1
cg19035993	7.21902e-07	0.00127476	0.912123	0.93181	-0.0196872	FDR0.01	22	31712715	-	PRR14L	Body	37417	31681346	31750132	-	PRR14L
cg01455366	7.34086e-07	0.00129107	0.204463	0.226965	-0.0225012	FDR0.01	16	56643771	+	MT1DP;MT1A	TSS200,Body;TES5000	-32	56643803	56644941	+	MT1DP
cg13294856	7.36555e-07	0.00129107	0.0108967	0.0132968	-0.00240012	FDR0.01	17	37643523	-	LOC105371755;DDX52;LOC105371756	Body;TSS200;Body	-75	37609742	37643448	-	DDX52
cg15863316	7.37572e-07	0.00129107	0.905685	0.925721	-0.020036	FDR0.01	8	144062132	+	MIR6846;EXOSC4;OPLAH	TSS5000;TSS5000;TSS1500,Body	-1440	144051265	144060692	-	OPLAH
cg10725855	7.38245e-07	0.00129107	0.713363	0.63316	0.0802033	FDR0.01	5	141210041	-	PCDHB13;PCDHB12	TSS5000;1stExon	1323	141208718	141212571	+	PCDHB12
cg13342075	7.39465e-07	0.00129107	0.14774	0.229076	-0.0813367	FDR0.01	2	105719220	-			-25428	105744648	105894274	+	NCK2
cg27366182	7.42715e-07	0.00129383	0.210577	0.301173	-0.0905961	FDR0.01	22	30270981	-	OSM	TSS5000	-4130	30262828	30266851	-	OSM
cg04385438	7.45555e-07	0.00129586	0.494718	0.545593	-0.0508751	FDR0.01	4	7380411	+	SORCS2	Body	54519	7430284	7434930	-	PSAPL1
cg22000641	7.47864e-07	0.00129697	0.883956	0.911395	-0.0274392	FDR0.01	10	88693555	+			-12669	88706224	88741261	+	LIPK
cg07438999	7.55403e-07	0.00130712	0.891907	0.914214	-0.0223066	FDR0.01	6	168190309	-	RP11-503C24.1	TSS5000	36208	168225278	168226517	-	LOC105378137
cg19063680	7.5968e-07	0.00131159	0.79388	0.832028	-0.0381474	FDR0.01	21	29748925	+	GRIK1;GRIK1-AS1	Body;Body	751	29748174	29764006	+	GRIK1-AS1
cg07675757	7.62065e-07	0.00131236	0.812072	0.789707	0.0223648	FDR0.01	11	120107293	-	LOC105378956;TRIM29	TSS5000;TES5000	-4939	120087786	120102354	-	LOC105378956
cg22055989	7.63513e-07	0.00131236	0.761497	0.782546	-0.0210483	FDR0.01	4	26058653	+			-12100	26070753	26104257	+	LINC02357
cg22732549	7.71563e-07	0.00132327	0.788664	0.767959	0.0207049	FDR0.01	8	8962563	-	ERI1	Body	-39624	9002187	9033339	+	ERI1
cg25129985	7.88936e-07	0.00134571	0.942855	0.940674	0.00218161	FDR0.01	3	69959370	-	MITF	Body	22779	69936591	69968332	+	MITF
cg17451688	7.89862e-07	0.00134571	0.935261	0.94532	-0.0100589	FDR0.01	1	234157325	-	SLC35F3	Body	-56893	234214218	234324511	+	SLC35F3
cg24569239	7.92099e-07	0.00134571	0.853887	0.885263	-0.0313767	FDR0.01	22	25154757	-	KIAA1671	Body	-39486	25194243	25207617	+	CRYBB3
cg27632891	7.92868e-07	0.00134571	0.202117	0.155409	0.046708	FDR0.01	2	139411469	-	LOC105373645	Body	175	139411294	139474824	+	LOC105373645
cg19160209	7.9333e-07	0.00134571	0.0252113	0.0302363	-0.00502505	FDR0.01	11	86302081	-	HIKESHI	TSS200	-147	86302228	86345931	+	HIKESHI
cg11257193	8.00525e-07	0.00135495	0.0455422	0.0994489	-0.0539067	FDR0.01	17	30117170	+	NSRP1;MIR3184;MIR423	Body;TSS200;Body	-10	30117085	30117160	-	MIR3184
cg15068140	8.04439e-07	0.00135702	0.102908	0.144578	-0.0416706	FDR0.01	5	76851843	-	S100Z	Body	1830	76850013	76921650	+	S100Z
cg04308443	8.05249e-07	0.00135702	0.86398	0.902828	-0.038848	FDR0.01	19	50601143	-	SNAR-F	TSS5000	-3819	50604962	50605085	+	SNAR-F
cg26869615	8.09409e-07	0.00136107	0.919817	0.934614	-0.0147973	FDR0.01	11	20023093	+	NAV2	TSS5000,5'UTR,Body	538	20022555	20121601	+	NAV2
cg26918723	8.15311e-07	0.00136803	0.823075	0.864749	-0.0416746	FDR0.01	6	30844396	-	LINC02570	Body	3763	30839528	30848159	-	LINC02570
cg18682028	8.20361e-07	0.00137353	0.826139	0.690234	0.135906	FDR0.01	3	45993947	-	FYCO1;LOC105377063	Body;TSS5000	1877	45917902	45995824	-	FYCO1
cg21268578	8.25729e-07	0.00137954	0.165562	0.24896	-0.0833978	FDR0.01	22	37633471	+	GGA1	3'UTR,Body	-6197	37639668	37656117	+	SH3BP1
cg19875472	8.29895e-07	0.00138352	0.923833	0.937107	-0.0132746	FDR0.01	17	75129058	-	ARMC7;LOC107985034;NT5C	3'UTR,Body;TSS5000;TES5000	-1891	75130949	75149199	+	LOC107985034
cg25623459	8.38792e-07	0.00139165	0.197348	0.27053	-0.0731824	FDR0.01	11	1840114	+	TNNI2;SYT8;LOC107984299	TSS200,Body;TES5000;TSS5000	-92	1840206	1841678	+	TNNI2
cg12475784	8.3963e-07	0.00139165	0.87342	0.903159	-0.0297388	FDR0.01	3	48589293	-	COL7A1	Body	6009	48564072	48595302	-	COL7A1
cg21407802	8.42437e-07	0.00139165	0.915406	0.936266	-0.0208598	FDR0.01	17	59428236	+	LINC01476	TES5000	62154	59366082	59366154	+	MIR4729
cg23745839	8.43379e-07	0.00139165	0.14026	0.112943	0.0273172	FDR0.01	11	20605479	+	SLC6A5	TSS1500,Body	-1470	20606949	20655064	+	SLC6A5
cg16096865	8.45025e-07	0.00139165	0.950449	0.941955	0.00849411	FDR0.01	14	88795243	+	EML5	TSS5000	-2290	88680445	88792953	-	EML5
cg14316985	8.45547e-07	0.00139165	0.341148	0.454966	-0.113818	FDR0.01	5	1490577	-	LPCAT1	Body	-9670	1461426	1480907	-	LPCAT1
cg03560040	8.4878e-07	0.00139402	0.781449	0.815997	-0.0345485	FDR0.01	10	97568092	-	UBTD1;ANKRD2	Body;TSS5000	-4348	97572440	97583884	+	ANKRD2
cg21028488	8.51015e-07	0.00139473	0.197162	0.272353	-0.0751908	FDR0.01	22	35602330	-	MB	TES5000	-13270	35573422	35589060	-	LOC107985590
cg07916661	8.57365e-07	0.00140217	0.901314	0.92686	-0.0255455	FDR0.01	7	20296639	-	LOC101927769	TSS200	-68	20296707	20311712	+	LOC101927769
cg03678566	8.70586e-07	0.00141538	0.807589	0.865449	-0.0578597	FDR0.01	11	68338550	-	LRP5	Body	25937	68312613	68449275	+	LRP5
cg03516335	8.7066e-07	0.00141538	0.141158	0.230144	-0.0889856	FDR0.01	11	72411765	+	CLPB	Body	22766	72285494	72434531	-	CLPB
cg06921552	8.70919e-07	0.00141538	0.0342396	0.0386012	-0.00436164	FDR0.01	11	69443435	+	AP000439.2	Body	17781	69425654	69429624	+	LINC02953
cg16379910	8.83773e-07	0.00142512	0.0361087	0.0498599	-0.0137512	FDR0.01	14	78170387	-	NRXN3	5'UTR,Body	15	78170372	79868291	+	NRXN3
cg08136809	8.8432e-07	0.00142512	0.0644777	0.145662	-0.0811844	FDR0.01	19	41376737	-	TMEM91	TSS1500,5'UTR,Body	205	41376532	41384083	+	TMEM91
cg18022893	8.84425e-07	0.00142512	0.243343	0.404037	-0.160693	FDR0.01	1	44485553	-	RNF220	Body	-59939	44545492	44545552	+	MIR5584
cg08397676	8.86747e-07	0.00142512	0.0459213	0.0523187	-0.00639736	FDR0.01	1	170075038	+	KIFAP3	TSS1500,Body	-343	169921328	170074695	-	KIFAP3
cg05490157	8.86996e-07	0.00142512	0.853804	0.850975	0.00282907	FDR0.01	13	78277553	+	OBI1-AS1	Body	222699	78054854	78617325	+	OBI1-AS1
cg15001468	8.8794e-07	0.00142512	0.875999	0.90706	-0.0310609	FDR0.01	10	62397066	+	ZNF365	Body	-21939	62339587	62375127	-	LOC283045
cg25128696	8.98461e-07	0.00143674	0.972594	0.978633	-0.00603918	FDR0.01	13	111603181	-	LINC02337	Body	7173	111596008	111642079	+	LINC02337
cg26082587	8.98919e-07	0.00143674	0.218127	0.336487	-0.118361	FDR0.01	4	40630822	+	RBM47	TSS1500,Body	26	40423269	40630848	-	RBM47
cg16292773	9.00742e-07	0.00143674	0.897874	0.926269	-0.0283945	FDR0.01	12	65817770	-	RPSAP52	Body	-6689	65824459	65843523	+	HMGA2
cg23734815	9.05754e-07	0.00143979	0.0409986	0.0348592	0.00613948	FDR0.01	20	35771818	+	PHF20	TSS200	-184	35772002	35950372	+	PHF20
cg16935794	9.06366e-07	0.00143979	0.802711	0.649958	0.152753	FDR0.01	5	72229687	-	MRPS27	Body	49901	72179786	72209565	+	MAP1B
cg20560317	9.14628e-07	0.00144994	0.885592	0.910831	-0.0252392	FDR0.01	16	66007857	-			-127124	66134981	66146599	+	LOC105371316
cg11342941	9.21517e-07	0.00145788	0.946787	0.973249	-0.0264621	FDR0.01	6	161140089	-	AGPAT4	Body	21893	161160113	161161982	-	AGPAT4-IT1
cg25217583	9.26023e-07	0.00146202	0.53819	0.524877	0.013313	FDR0.01	1	50108711	-	ELAVL4	TSS1500,Body	-208	50108919	50181300	+	ELAVL4
cg00480856	9.2906e-07	0.0014633	0.833862	0.878313	-0.0444513	FDR0.01	7	123749981	+	WASL;WASL-DT	TSS1500;Body	787	123749194	123750981	+	WASL-DT
cg01267259	9.30851e-07	0.0014633	0.868308	0.90853	-0.040222	FDR0.01	1	12084089	-	TNFRSF8	Body	-12195	12096284	12144213	+	TNFRSF8
cg24231804	9.32494e-07	0.0014633	0.228062	0.36984	-0.141778	FDR0.01	15	67024523	-	LOC102723493	Body	39659	66984206	67064182	-	LOC102723493
cg01020694	9.41287e-07	0.00147411	0.929335	0.941214	-0.0118791	FDR0.01	3	52482565	+	NISCH	TES5000,Body	1718	52480847	52493068	+	NISCH
cg01734045	9.49052e-07	0.00148328	0.155484	0.286824	-0.13134	FDR0.01	4	109046379	-	COL25A1	Body	-79774	108808724	108966605	-	COL25A1
cg16856792	9.51941e-07	0.0014848	0.180769	0.319566	-0.138798	FDR0.01	12	51972300	-	ACVR1B	Body	18921	51953379	51997078	+	ACVR1B
cg01035687	9.55516e-07	0.00148738	0.887916	0.913977	-0.0260618	FDR0.01	14	100688968	-	LOC105370668	Body	2035	100686933	100692372	+	LOC105370668
cg11784753	9.60534e-07	0.0014922	0.215975	0.292139	-0.0761639	FDR0.01	1	206679872	+	DYRK3	Body	-5032	206684904	206734281	+	MAPKAPK2
cg09951433	9.71274e-07	0.00150586	0.940188	0.960888	-0.0206998	FDR0.01	7	102200007	+	CUX1	Body	-85133	102285140	102321711	+	SH2B2
cg15527220	9.74679e-07	0.0015075	0.837768	0.875691	-0.0379231	FDR0.01	17	18991681	+	SLC5A10;FAM83G	Body;Body	13083	18968788	19004764	-	FAM83G
cg24569329	9.76219e-07	0.0015075	0.147445	0.271836	-0.124391	FDR0.01	14	61102178	+			-52775	61031226	61049403	-	LOC101927756
cg17298007	9.86166e-07	0.00151865	0.787297	0.687584	0.0997123	FDR0.01	7	50204499	-	AC020743.3	TSS200,Body	-98953	50303452	50405088	+	IKZF1
cg24153763	9.87356e-07	0.00151865	0.186633	0.289549	-0.102916	FDR0.01	6	42960406	+	PEX6;GNMT;CNPY3-GNMT	TES5000;TSS1500;Body	-347	42960753	42963880	+	GNMT
cg01096191	9.99286e-07	0.00153176	0.123473	0.228499	-0.105026	FDR0.01	14	100392404	+	WDR25	Body	-12994	100405398	100408399	+	LOC105370664
cg25663415	1.00086e-06	0.00153176	0.583791	0.495305	0.0884865	FDR0.01	12	14951276	+	ARHGDIB	TSS5000,TSS200,Body	-125	14942014	14951151	-	ARHGDIB
cg04901179	1.00235e-06	0.00153176	0.886609	0.914148	-0.0275391	FDR0.01	7	111790527	+	DOCK4	Body	-17977	111808504	111821779	+	DOCK4-AS1
cg23964718	1.00378e-06	0.00153176	0.899928	0.927504	-0.0275757	FDR0.01	6	107275601	-	PDSS2	Body	-160086	107065181	107115515	-	BEND3
cg22112987	1.01405e-06	0.00154438	0.909164	0.926836	-0.0176725	FDR0.01	17	82615104	+	WDR45B	3'UTR,Body	12187	82614561	82627291	-	WDR45B
cg00109772	1.01958e-06	0.00154977	0.882253	0.93223	-0.0499767	FDR0.01	19	14527587	-	TECR;DNAJB1;MIR639	TSS5000,TSS200;Body;TSS5000	-164	14527751	14565980	+	TECR
cg27382889	1.0251e-06	0.00155313	0.930566	0.939754	-0.00918807	FDR0.01	14	76828314	-	LRRC74A	TSS1500,Body	-285	76828599	76870302	+	LRRC74A
cg21399301	1.0258e-06	0.00155313	0.809984	0.802748	0.00723571	FDR0.01	15	31449272	-			16432	31463974	31465704	-	LOC107987220
cg26016241	1.03413e-06	0.00155973	0.976253	0.981384	-0.00513125	FDR0.01	19	17460847	+	NXNL1	1stExon	79	17455424	17460926	-	NXNL1
cg01201120	1.0378e-06	0.00155973	0.199476	0.294411	-0.0949353	FDR0.01	17	2083842	-	SMG6	Body	4919	2059842	2088761	-	SMG6
cg16962463	1.03789e-06	0.00155973	0.118017	0.214462	-0.0964449	FDR0.01	12	89574898	+	RP11-981P6.1	Body	-48636	89519411	89526262	-	POC1B-GALNT4
cg25568500	1.03821e-06	0.00155973	0.0291341	0.0261083	0.00302586	FDR0.01	7	72829354	+	TYW1B;SBDSP1	TSS1500;TSS200	-18	72829372	72834006	+	SBDSP1
cg01566710	1.04398e-06	0.00156537	0.111812	0.0861464	0.0256652	FDR0.01	6	137827021	+	WAKMAR2	Body	36935	137848303	137863956	-	LOC107986649
cg14860857	1.05024e-06	0.00156838	0.9301	0.942552	-0.012452	FDR0.01	3	9841201	-	TTLL3;RPUSD3;ARPC4-TTLL3	TES5000;Body;TES5000	2807	9837848	9844008	-	RPUSD3
cg23479221	1.05215e-06	0.00156838	0.883448	0.910327	-0.0268791	FDR0.01	17	74433531	+	GPRC5C	TSS200,Body	-165	74433696	74447429	+	GPRC5C
cg20943360	1.0525e-06	0.00156838	0.295039	0.269199	0.0258401	FDR0.01	5	98680004	-			-88627	98768631	98796494	+	RGMB
cg00300216	1.05408e-06	0.00156838	0.782213	0.681555	0.100657	FDR0.01	2	6852569	+	CMPK2	Body	-12105	6828553	6840464	-	NRIR
cg11041250	1.06016e-06	0.00157141	0.93304	0.947987	-0.0149468	FDR0.01	6	151198996	+	LOC102723831	Body	29461	151196672	151228457	-	LOC102723831
cg18995667	1.06017e-06	0.00157141	0.211513	0.316409	-0.104896	FDR0.01	7	74093130	-	LIMK1	TSS200,Body	-86	74093216	74122525	+	LIMK1
cg00013809	1.07563e-06	0.00159058	0.923177	0.940806	-0.0176283	FDR0.01	7	158457019	+	PTPRN2	Body	75794	158532717	158532813	-	MIR595
cg19029066	1.07721e-06	0.00159058	0.859367	0.915862	-0.0564944	FDR0.01	3	189207286	-	TPRG1	TSS200,Body	-87	189207373	189325304	+	TPRG1
cg12866292	1.08447e-06	0.0015957	0.0386085	0.0527176	-0.014109	FDR0.01	17	8175994	+	SNORD118;TMEM107;LOC105371520	TSS5000;Body;Body	386	8172456	8176380	-	TMEM107
cg25665103	1.08479e-06	0.0015957	0.876666	0.924316	-0.0476491	FDR0.01	16	22282469	+	EEF2K	Body	-14939	22297408	22328603	+	POLR3E
cg10112265	1.09209e-06	0.00160339	0.895445	0.913193	-0.0177482	FDR0.01	11	391408	-	PKP3	TSS5000,TSS1500	-1187	392595	404908	+	PKP3
cg05219378	1.10132e-06	0.00161389	0.895351	0.924962	-0.0296113	FDR0.01	16	67005429	-	CES4A	Body	4891	67000538	67010417	+	CES4A
cg25596082	1.10483e-06	0.0016149	0.129732	0.204243	-0.074511	FDR0.01	10	43131113	-	RET	TES5000	-7331	43138444	43185302	+	CSGALNACT2
cg01647834	1.10618e-06	0.0016149	0.274043	0.372985	-0.0989416	FDR0.01	3	72102194	-	LINC00877	TSS5000	-1739	72035518	72100455	-	LINC00877
cg08618173	1.11531e-06	0.00162456	0.872482	0.902349	-0.029867	FDR0.01	16	81676144	-	CMIP	Body	10791	81665353	81667276	+	LOC100129617
cg04242580	1.11907e-06	0.00162456	0.260999	0.414522	-0.153522	FDR0.01	2	102311227	-	IL1RL1	TSS1500	-301	102311528	102346100	+	IL1RL1
cg12585162	1.11908e-06	0.00162456	0.885775	0.915204	-0.0294293	FDR0.01	1	236429100	+	EDARADD	Body	33688	236395412	236484909	+	EDARADD
cg01274907	1.12573e-06	0.00163115	0.463592	0.360224	0.103368	FDR0.01	5	141188501	+	PCDHB16;PCDHB10;PCDHB9	TES5000;TSS5000;1stExon	1341	141187160	141191541	+	PCDHB9
cg12526549	1.13214e-06	0.00163324	0.898558	0.828246	0.0703123	FDR0.01	13	79932491	-			59906	79872585	79918036	+	LINC00382
cg13685349	1.13361e-06	0.00163324	0.910436	0.938543	-0.0281071	FDR0.01	14	81412903	-	STON2	Body	-12579	81260651	81400324	-	STON2
cg15794184	1.13385e-06	0.00163324	0.569206	0.465715	0.103492	FDR0.01	1	174964795	-	RABGAP1L	5'UTR,Body	18	174964777	174995308	+	RABGAP1L
cg04574346	1.13644e-06	0.00163324	0.345549	0.380436	-0.0348869	FDR0.01	12	132400280	-			37175	132427419	132437455	-	LOC105370092
cg01536719	1.13942e-06	0.00163324	0.0521652	0.0617838	-0.00961858	FDR0.01	8	37762121	-	ERLIN2;PLPBP	TES5000;TSS1500	-424	37762545	37767778	+	PLPBP
cg05967340	1.13981e-06	0.00163324	0.906225	0.928416	-0.0221905	FDR0.01	16	54112704	+	FTO	3'UTR,Body	59787	54052917	54057437	+	LOC105371271
cg26288892	1.14977e-06	0.00164447	0.738821	0.808281	-0.0694608	FDR0.01	11	75716835	-	LOC105369392;MOGAT2	Body;TSS1500	-983	75717818	75730702	+	MOGAT2
cg14761765	1.15607e-06	0.00164814	0.885077	0.907255	-0.0221781	FDR0.01	8	54432366	-	LOC105375841	Body	21880	54426895	54454246	-	LOC105375841
cg06050784	1.15733e-06	0.00164814	0.921849	0.938457	-0.0166084	FDR0.01	16	87982997	-	BANP	Body	5845	87977152	88077316	+	BANP
cg15764364	1.15872e-06	0.00164814	0.908761	0.934006	-0.0252443	FDR0.01	7	100767062	-	ZAN	Body	14614	100752448	100794227	+	ZAN
cg17494897	1.16181e-06	0.00164952	0.39228	0.600467	-0.208186	FDR0.01	2	3196241	+	EIPR1	Body	-8873	3170903	3187368	-	LOC107985840
cg14707961	1.1664e-06	0.001653	0.89796	0.925287	-0.0273275	FDR0.01	6	129369975	-	LAMA2	Body	162974	129493128	129532949	-	LOC102723409
cg00843105	1.17572e-06	0.00166081	0.0313986	0.0407175	-0.00931897	FDR0.01	19	44141444	+	ZNF234	TSS200,TSS1500	-85	44141529	44159003	+	ZNF234
cg26304241	1.17619e-06	0.00166081	0.790393	0.818017	-0.0276235	FDR0.01	8	61375874	+	LOC105375870;CLVS1	Body;Body	5893	61350118	61381767	-	LOC105375870
cg19433697	1.18237e-06	0.00166458	0.0368851	0.0540545	-0.0171695	FDR0.01	15	60002588	+	FOXB1	TSS5000	-1722	60004310	60007444	+	FOXB1
cg14153041	1.18816e-06	0.00166458	0.826473	0.864216	-0.0377427	FDR0.01	1	21904792	-	HSPG2	Body	-6248	21822243	21898544	-	HSPG2
cg16142484	1.1925e-06	0.00166458	0.0616176	0.0771212	-0.0155035	FDR0.01	1	143736154	+	RP11-403I13.5	Body	-6584	143729406	143729570	-	RNVU1-18
cg17533563	1.19256e-06	0.00166458	0.888985	0.922244	-0.0332596	FDR0.01	7	143457643	-	EPHA1-AS1	Body	14191	143443452	143444409	+	TAS2R60
cg12861193	1.19456e-06	0.00166458	0.968374	0.976456	-0.00808279	FDR0.01	7	63233253	-	RP5-905H7.3	Body	70803	63291286	63304056	-	ZNF733P
cg07953015	1.19492e-06	0.00166458	0.86375	0.903564	-0.0398146	FDR0.01	19	47782065	-	SELENOW	Body	3363	47778702	47784682	+	SELENOW
cg21219570	1.1955e-06	0.00166458	0.348327	0.500381	-0.152054	FDR0.01	12	19234185	+	PLEKHA5	TSS5000,Body	-2706	19236891	19376400	+	PLEKHA5
cg26707427	1.20044e-06	0.00166458	0.821418	0.713112	0.108306	FDR0.01	1	180947676	-	KIAA1614;KIAA1614-AS1	3'UTR;TES5000	7211	180949689	180954887	-	KIAA1614-AS1
cg17139625	1.20153e-06	0.00166458	0.77107	0.812414	-0.0413448	FDR0.01	22	49674003	-			-16484	49619627	49657519	-	MIR3667HG
cg19817070	1.20169e-06	0.00166458	0.0772687	0.178231	-0.100962	FDR0.01	10	19775448	-	MALRD1	Body	-40766	19816214	20252405	+	PLXDC2
cg12301869	1.20325e-06	0.00166458	0.949542	0.956748	-0.00720601	FDR0.01	8	22410093	-	SLC39A14	Body	11528	22398565	22422685	+	SLC39A14
cg04291471	1.20463e-06	0.00166458	0.0783549	0.14476	-0.0664047	FDR0.01	9	112181392	-			-5877	112040782	112175515	-	SUSD1
cg09998430	1.20909e-06	0.00166536	0.0775853	0.0418869	0.0356984	FDR0.01	10	132784855	-	INPP5A;NKX6-2	TES5000;3'UTR,Body	1172	132782228	132786027	-	NKX6-2
cg02876424	1.20949e-06	0.00166536	0.299229	0.32503	-0.0258009	FDR0.01	14	64464943	-	AKAP5;ZBTB25;MTHFD1	TSS1500;Body;TES5000	-555	64465498	64474503	+	AKAP5
cg26457023	1.21942e-06	0.00167372	0.0514745	0.0257609	0.0257136	FDR0.01	9	6704282	+	LINC02851	TSS200	-71	6704353	6707780	+	LINC02851
cg26236329	1.22231e-06	0.00167372	0.271378	0.384132	-0.112754	FDR0.01	11	57432852	-			-5272	57406953	57427580	-	SLC43A3
cg07438451	1.22362e-06	0.00167372	0.787148	0.812822	-0.0256736	FDR0.01	5	139056355	-	SIL1	Body	77111	138946723	139133466	-	SIL1
cg10258271	1.2242e-06	0.00167372	0.110303	0.0951235	0.0151797	FDR0.01	2	31138727	-	GALNT14	TSS1500	-287	30910466	31138440	-	GALNT14
cg06263395	1.23004e-06	0.00167875	0.975719	0.983361	-0.00764203	FDR0.01	10	45700192	-	AGAP10P	TES5000	21677	45678515	45699381	+	AGAP10P
cg26476893	1.23994e-06	0.00168928	0.815603	0.856733	-0.04113	FDR0.01	2	134492141	+	TMEM163	Body	-226150	134718291	134722526	+	LOC105373629
cg08518475	1.24494e-06	0.00169183	0.801764	0.694176	0.107589	FDR0.01	1	24506126	-	RCAN3AS;RCAN3	TSS5000;TSS1500,Body	-1467	24507593	24537020	+	RCAN3
cg20371765	1.24617e-06	0.00169183	0.0896838	0.151637	-0.0619527	FDR0.01	7	8262641	-	ICA1-AS1;ICA1	Body;TSS200,TSS1500,Body	46	8113771	8262687	-	ICA1
cg10862331	1.25092e-06	0.00169473	0.249724	0.433976	-0.184252	FDR0.01	2	159711049	+	MARCHF7;BAZ2B	TSS1500;Body	1354	159315311	159712403	-	BAZ2B
cg06049432	1.25268e-06	0.00169473	0.919531	0.942786	-0.0232558	FDR0.01	20	37449511	+			70792	37517416	37520303	-	BLCAP
cg20618771	1.25768e-06	0.00169832	0.132684	0.179197	-0.0465132	FDR0.01	22	46288467	+	TTC38	Body	-6675	46295142	46316966	+	GTSE1
cg09708256	1.25994e-06	0.00169832	0.0994801	0.162636	-0.0631555	FDR0.01	4	2598801	+	FAM193A	Body	2491	2596310	2732573	+	FAM193A
cg16890922	1.26627e-06	0.00169832	0.145764	0.240306	-0.0945425	FDR0.01	16	15998464	+	ABCC1	Body	6317	15992147	16143062	+	ABCC1
cg23461741	1.26766e-06	0.00169832	0.931426	0.944788	-0.0133618	FDR0.01	10	103767285	-	SH3PXD2A	Body	20507	103746778	103755409	+	SH3PXD2A-AS1
cg11940332	1.26835e-06	0.00169832	0.249144	0.373086	-0.123942	FDR0.01	9	129282363	-	LOC101929331	TSS200	-52	129282415	129285719	+	LOC101929331
cg06194119	1.2692e-06	0.00169832	0.0189399	0.0206158	-0.0016759	FDR0.01	2	120223787	+	TMEM185B	TSS1500	-387	120217478	120223400	-	TMEM185B
cg13496167	1.27067e-06	0.00169832	0.882427	0.934691	-0.0522631	FDR0.01	1	151861299	+			-7587	151847100	151853712	-	THEM5
cg17939040	1.27793e-06	0.00170508	0.870521	0.749206	0.121315	FDR0.01	17	37147032	+	ACACA	Body	-94257	37042989	37052775	-	LOC105371753
cg23662846	1.28938e-06	0.0017174	0.783868	0.873909	-0.0900411	FDR0.01	15	90872776	+	FURIN	TSS200,Body	-77	90872853	90883457	+	FURIN
cg27267304	1.29547e-06	0.00172256	0.7669	0.644765	0.122135	FDR0.01	3	142147707	+	TFDP2	Body	1763	141944427	142149470	-	TFDP2
cg01520554	1.29812e-06	0.00172312	0.112081	0.155049	-0.0429674	FDR0.01	1	202162943	-	PTPN7	TSS5000,TSS1500	-1355	202147015	202161588	-	PTPN7
cg14511269	1.30536e-06	0.00172662	0.887828	0.911986	-0.0241576	FDR0.01	16	10832410	+			-13508	10769701	10818902	-	TVP23A
cg25548415	1.3069e-06	0.00172662	0.00925139	0.00979446	-0.000543069	FDR0.01	8	143942307	-	MIR661;PLEC	TES5000;TSS5000,Body	317	143915152	143942624	-	PLEC
cg14082061	1.30744e-06	0.00172662	0.244146	0.295288	-0.0511418	FDR0.01	10	4083326	-	LOC101927964;LOC107984196	Body;TES5000	4191	4079135	4082722	+	LOC107984196
cg01818561	1.31385e-06	0.00173214	0.768453	0.845529	-0.0770759	FDR0.01	3	124951152	-	MUC13	Body	-16401	124905441	124934751	-	MUC13
cg14533651	1.3188e-06	0.00173571	0.97068	0.977331	-0.00665086	FDR0.01	12	13562993	-	GRIN2B	Body	-18922	13581915	13620071	+	LOC105369668
cg05307214	1.32179e-06	0.00173659	0.539101	0.667366	-0.128264	FDR0.01	10	26934373	-	FAM238C;ANKRD26	Body;TES5000	7628	26931205	26942001	-	FAM238C
cg22928768	1.32395e-06	0.00173659	0.33134	0.430643	-0.0993022	FDR0.01	6	2502814	+	GMDS-DT;RP11-299J5.2	Body;TES5000	-131685	2634499	2640559	+	LINC02521
cg26291737	1.33142e-06	0.00174076	0.733125	0.705878	0.0272468	FDR0.01	19	11257957	+	DOCK6	Body	4544	11199294	11262501	-	DOCK6
cg17345620	1.33162e-06	0.00174076	0.808477	0.867484	-0.0590069	FDR0.01	13	96988409	+	OXGR1;LINC00359	Body;TSS5000	-4237	96941280	96984172	-	LINC00359
cg05401447	1.34023e-06	0.00174824	0.0324629	0.0242787	0.00818417	FDR0.01	7	101085450	+	TRIM56	TSS200,Body	27	101085423	101091742	+	TRIM56
cg26513304	1.34223e-06	0.00174824	0.860019	0.902961	-0.0429418	FDR0.01	5	170353912	-	KCNIP1	1stExon,Body	426	170353486	170736632	+	KCNIP1
cg16354091	1.3441e-06	0.00174824	0.0249453	0.0310826	-0.00613724	FDR0.01	5	138139141	+	BRD8;NME5	TES5000;TSS200,Body	-22	138115177	138139119	-	NME5
cg06800962	1.35355e-06	0.00175717	0.596412	0.571028	0.0253838	FDR0.01	3	149378242	+	TM4SF1-AS1;TM4SF1	Body;TSS1500	-461	149369756	149377781	-	TM4SF1
cg15529432	1.3555e-06	0.00175717	0.834916	0.721103	0.113813	FDR0.01	5	16615641	+	RETREG1-AS1;RETREG1	TSS1500;Body	-284	16615925	16629969	+	RETREG1-AS1
cg00342530	1.36062e-06	0.00175987	0.799267	0.838958	-0.0396912	FDR0.01	9	127264741	-	GARNL3	TSS200,Body	-32	127264773	127393660	+	GARNL3
cg08129583	1.36213e-06	0.00175987	0.204718	0.309587	-0.104869	FDR0.01	2	126655791	-	GYPC	TSS1500	-366	126656157	126696667	+	GYPC
cg03453549	1.37898e-06	0.00177868	0.86056	0.894844	-0.0342842	FDR0.01	7	1113051	+	C7orf50	Body	-11050	1124101	1130573	+	LOC102723758
cg08479696	1.39074e-06	0.00178733	0.915039	0.935756	-0.0207174	FDR0.01	16	83924332	+	MLYCD	3'UTR	6885	83929794	83931217	-	LOC105371372
cg16473703	1.39112e-06	0.00178733	0.870846	0.853739	0.0171067	FDR0.01	17	10928678	-			-8105	10905364	10920573	-	LOC105371536
cg08564172	1.39463e-06	0.00178733	0.0621265	0.137765	-0.075639	FDR0.01	5	74537987	-	LINC01331	TSS1500	-1011	74369375	74536976	-	LINC01331
cg06703222	1.39491e-06	0.00178733	0.0577326	0.0776558	-0.0199231	FDR0.01	16	69564424	-	NFAT5;MIR1538	TSS5000;TES5000	1444	69565807	69565868	-	MIR1538
cg17354002	1.40208e-06	0.00179356	0.81083	0.705796	0.105035	FDR0.01	7	2031531	+	MAD1L1	Body	57521	2088911	2089052	-	SNORA114
cg01631024	1.41277e-06	0.00180248	0.772347	0.76691	0.00543677	FDR0.01	5	159136344	-			31326	159105018	159107439	+	LOC107986467
cg27189803	1.41371e-06	0.00180248	0.833767	0.869751	-0.0359835	FDR0.01	10	78656809	-	LOC105378379	Body	87734	78632519	78744543	-	LOC105378379
cg09849036	1.41657e-06	0.00180317	0.912551	0.939535	-0.0269839	FDR0.01	8	69491814	-	SULF1	TSS1500,Body	-986	69492800	69638859	+	SULF1
cg00034574	1.42352e-06	0.00180904	0.877055	0.918009	-0.0409538	FDR0.01	20	63765995	-	ZBTB46	TES5000,Body	26220	63739775	63744050	+	SLC2A4RG
cg13529217	1.43076e-06	0.00181526	0.749691	0.634507	0.115184	FDR0.01	14	100409448	-	WDR25;LOC105370664	Body;TES5000	4050	100405398	100408399	+	LOC105370664
cg10469297	1.43492e-06	0.00181757	0.858163	0.883435	-0.0252718	FDR0.01	11	64103771	+	FLRT1;MACROD1	5'UTR;Body	-12221	64115992	64127289	+	FLRT1
cg11513606	1.43753e-06	0.00181791	0.902899	0.934177	-0.0312784	FDR0.01	10	97003240	+	SLIT1	Body	98963	97077201	97102203	-	LOC105378444
cg24361823	1.45133e-06	0.00183236	0.848013	0.862629	-0.0146163	FDR0.01	19	1112733	-	SBNO2	Body	8084	1104649	1106779	+	GPX4
cg00486022	1.46367e-06	0.00184493	0.890963	0.912588	-0.0216251	FDR0.01	16	57762836	-	KIFC3	Body	9516	57772288	57772352	-	MIR6772
cg22512773	1.47224e-06	0.00185272	0.103975	0.172487	-0.0685122	FDR0.01	16	3005171	+	LOC105371056;GREP1;LOC107984895	TES5000;TES5000;Body	484	3004687	3007388	+	LOC107984895
cg18097707	1.48224e-06	0.00186229	0.863618	0.820443	0.0431747	FDR0.01	10	32413656	+	RP11-135A24.5	Body	32400	32434353	32446056	-	LOC101929431
cg12257439	1.50989e-06	0.00189396	0.365486	0.426781	-0.0612952	FDR0.01	2	96695156	-	FER1L5	Body	4457	96690699	96704887	+	FER1L5
cg17408707	1.51238e-06	0.00189402	0.916534	0.92984	-0.0133065	FDR0.01	6	131583922	+	MED23;ARG1	TES5000,Body;3'UTR,Body	10697	131573225	131584329	+	ARG1
cg10148542	1.51932e-06	0.00189964	0.932651	0.964917	-0.032267	FDR0.01	11	1981637	-	MRPL23-AS1;MRPL23	TES5000;Body	8283	1983208	1989920	-	MRPL23-AS1
cg02311181	1.52603e-06	0.00190496	0.878255	0.87412	0.00413515	FDR0.01	19	14070035	+	MISP3;MIR1199	TSS5000;TSS5000	-2750	14072785	14075062	+	MISP3
cg18182844	1.53873e-06	0.00191773	0.820854	0.787492	0.0333614	FDR0.01	3	52794276	+	ITIH1;ITIH3	TES5000;TSS1500	-519	52794795	52808797	+	ITIH3
cg13736811	1.54321e-06	0.0019197	0.230723	0.434558	-0.203835	FDR0.01	19	41368025	-	B9D2;TMEM91	TSS5000;Body	-3491	41354416	41364534	-	B9D2
cg17003783	1.54527e-06	0.0019197	0.0231369	0.0208164	0.0023205	FDR0.01	8	33473066	+	FUT10	5'UTR,Body	25	33308103	33473091	-	FUT10
cg03757250	1.55074e-06	0.00192229	0.639847	0.546691	0.0931558	FDR0.01	19	4302849	-	TMIGD2;FSD1	TSS1500;TSS5000	-410	4294315	4302439	-	TMIGD2
cg22189595	1.55233e-06	0.00192229	0.538161	0.634277	-0.0961154	FDR0.01	22	36865619	-	NCF4;NCF4-AS1	Body;Body	4384	36861235	36878015	+	NCF4
cg23367683	1.55479e-06	0.00192229	0.609825	0.584049	0.0257765	FDR0.01	5	181200941	-	TRIM7;TRIM7-AS1	TSS200,TES5000,Body;Body	-11	181193923	181200930	-	TRIM7
cg03241461	1.56005e-06	0.00192572	0.906305	0.932094	-0.025789	FDR0.01	10	29635329	+	SVIL	TSS1500,Body	330	29457337	29635659	-	SVIL
cg17544585	1.575e-06	0.0019392	0.835319	0.887981	-0.0526612	FDR0.01	17	67409982	+	PITPNC1	Body	31012	67378970	67697256	+	PITPNC1
cg10862558	1.57609e-06	0.0019392	0.858283	0.882972	-0.024689	FDR0.01	2	74381375	+	DCTN1-AS1;DCTN1	TSS5000;TSS1500,Body	-1064	74361154	74380311	-	DCTN1
cg22858308	1.57847e-06	0.0019392	0.814139	0.830049	-0.0159101	FDR0.01	6	142774476	-	HIVEP2	1stExon,Body	62571	142751468	142837047	-	HIVEP2
cg08539090	1.58212e-06	0.00194061	0.0200435	0.0224896	-0.00244618	FDR0.01	1	50968816	-	CDKN2C	TSS1500,5'UTR	111	50968705	50974634	+	CDKN2C
cg10647829	1.59631e-06	0.00195311	0.230125	0.34616	-0.116035	FDR0.01	20	49790198	+	RNU6-919P	TSS5000	-14759	49769363	49775439	-	LOC105372652
cg13088328	1.59773e-06	0.00195311	0.921777	0.936681	-0.0149043	FDR0.01	4	123747434	+	LINC01091	Body	-26829	123774263	123865573	+	LINC01091
cg23222898	1.60353e-06	0.00195311	0.885656	0.918694	-0.0330381	FDR0.01	1	42152576	-	GUCA2B	TSS1500	-833	42153409	42155820	+	GUCA2B
cg05312278	1.6057e-06	0.00195311	0.0242659	0.0215465	0.00271934	FDR0.01	15	43510997	+	TP53BP1	TSS1500	-357	43403060	43510640	-	TP53BP1
cg17784587	1.6075e-06	0.00195311	0.871922	0.800233	0.0716892	FDR0.01	18	23852643	-	LAMA3	Body	9936	23842707	23955066	+	LAMA3
cg00001814	1.60852e-06	0.00195311	0.184161	0.264052	-0.0798915	FDR0.01	2	31298094	+			43177	31254917	31269451	+	EHD3
cg23691276	1.60995e-06	0.00195311	0.795091	0.833567	-0.0384762	FDR0.01	20	43800218	+	LOC101927200	Body	24707	43820683	43824925	-	LOC105372625
cg04001138	1.63096e-06	0.00197279	0.928571	0.924993	0.00357822	FDR0.01	6	49547008	-	C6orf141	TSS5000	-3635	49550643	49555295	+	C6orf141
cg22646083	1.63127e-06	0.00197279	0.876161	0.914399	-0.0382378	FDR0.01	3	133949390	+	SLCO2A1	Body	-19578	133928144	133929812	-	C3orf36
cg01976960	1.63473e-06	0.0019739	0.740104	0.777735	-0.0376306	FDR0.01	17	81078121	+	BAIAP2	TSS5000,Body	-4867	81082988	81110513	+	BAIAP2
cg17274771	1.63749e-06	0.00197415	0.0394562	0.0480849	-0.00862868	FDR0.01	17	7561755	+	SENP3;TNFSF12-TNFSF13;SENP3-EIF4A1;TNFSF12;TNFSF13	TSS200;TES5000;TSS1500;TES5000;TES5000	-163	7561918	7571969	+	SENP3
cg06863239	1.64617e-06	0.00198081	0.895787	0.916998	-0.0212111	FDR0.01	2	73073883	-	SFXN5;RAB11FIP5	TSS5000;3'UTR	-2171	72942035	73071712	-	SFXN5
cg20223162	1.64829e-06	0.00198081	0.0718348	0.0555585	0.0162764	FDR0.01	6	33322594	-	ZBTB22;SMIM40;DAXX	TSS5000;TES5000;Body	360	33318557	33322954	-	DAXX
cg00126148	1.6522e-06	0.00198081	0.177519	0.223783	-0.0462642	FDR0.01	4	110612361	-	LOC105377363;PANCR	Body;Body	3097	110595512	110615458	-	PANCR
cg10493038	1.65347e-06	0.00198081	0.330108	0.406446	-0.0763373	FDR0.01	10	49272811	+			-24197	49297008	49330145	+	C10orf71
cg24145146	1.65578e-06	0.00198081	0.91079	0.935676	-0.0248853	FDR0.01	8	91117433	-	LRRC69	Body	14815	91102618	91219257	+	LRRC69
cg03708925	1.65954e-06	0.00198224	0.886096	0.906494	-0.0203978	FDR0.01	17	81069653	+	BAIAP2	Body	11920	81057733	81110513	+	BAIAP2
cg09658755	1.66813e-06	0.0019882	0.940882	0.953991	-0.0131089	FDR0.01	7	143503769	+	EPHA1-AS1	Body	8242	143510866	143512011	-	OR10AC1
cg03587907	1.67088e-06	0.0019882	0.102777	0.161422	-0.0586448	FDR0.01	9	136094339	-	NACC2	Body	950	136006536	136095289	-	NACC2
cg07539451	1.67262e-06	0.0019882	0.939056	0.953654	-0.014598	FDR0.01	14	51774456	+	LOC101927598	Body	8641	51765815	51825019	+	LOC101927598
cg01573562	1.67687e-06	0.0019882	0.113664	0.176601	-0.0629377	FDR0.01	12	112791514	+	RPH3A	TSS200,TSS1500,Body	-23	112791537	112898881	+	RPH3A
cg25945866	1.67735e-06	0.0019882	0.874085	0.792659	0.0814264	FDR0.01	21	42925711	+	ERVH48-1	TSS200	-81	42916802	42925630	-	ERVH48-1
cg08432844	1.68142e-06	0.00198998	0.921631	0.942866	-0.0212359	FDR0.01	1	200629183	-	DDX59	Body	-8392	200551499	200620791	-	KIF14
cg08368948	1.68623e-06	0.00199263	0.631835	0.634664	-0.00282849	FDR0.01	12	52655926	-	KRT2	TSS5000	-3715	52644557	52652211	-	KRT2
cg13954022	1.7128e-06	0.00202095	0.875316	0.923495	-0.0481787	FDR0.01	13	106173301	-			200679	106231982	106373980	-	LOC107984626
cg16373229	1.71933e-06	0.00202291	0.133955	0.150475	-0.0165201	FDR0.01	7	122302155	-	FEZF1-AS1;FEZF1	TSS5000;Body	-1502	122303657	122310077	+	FEZF1-AS1
cg15618336	1.71968e-06	0.00202291	0.924253	0.942243	-0.0179898	FDR0.01	12	51788975	+	SCN8A	Body	25950	51813920	51814925	-	TMDD1
cg08586366	1.72677e-06	0.00202817	0.131545	0.206022	-0.0744771	FDR0.01	11	128685406	+	LOC101929538;FLI1	Body;TSS1500,Body	144	128685262	128812417	+	FLI1
cg08709039	1.73226e-06	0.00202976	0.117809	0.193948	-0.0761396	FDR0.01	17	2624391	+	PAFAH1B1	Body	10729	2613662	2684500	+	PAFAH1B1
cg23517697	1.73336e-06	0.00202976	0.285368	0.441044	-0.155676	FDR0.01	20	47576940	-	NCOA3	Body	75054	47501886	47656872	+	NCOA3
cg13884295	1.74033e-06	0.00203468	0.903892	0.927055	-0.0231631	FDR0.01	3	50580924	-	HEMK1	3'UTR,Body	-6089	50558030	50574835	-	C3orf18
cg00239353	1.74498e-06	0.00203468	0.922791	0.939306	-0.0165158	FDR0.01	16	3065132	-	IL32;MMP25	TSS1500;TES5000	-270	3065402	3069530	+	IL32
cg03815657	1.74543e-06	0.00203468	0.923992	0.936756	-0.0127636	FDR0.01	17	68420160	+	MIR635;WIPI1;ARSG;PRKAR1A	TES5000;TES5000;Body;Body	4388	68424450	68424548	-	MIR635
cg07120993	1.75049e-06	0.0020375	0.161669	0.121439	0.0402296	FDR0.01	8	17576116	+	PDGFRL	TSS1500	-316	17576432	17643133	+	PDGFRL
cg14476745	1.7546e-06	0.00203923	0.986495	0.989201	-0.00270611	FDR0.01	9	122217077	+	LHX6	1stExon,Body	4663	122202581	122221740	-	LHX6
cg12078222	1.76027e-06	0.00204021	0.889727	0.911554	-0.0218277	FDR0.01	11	74717503	+	MIR4696;CHRDL2	TES5000;Body	1800	74696428	74719303	-	CHRDL2
cg25318456	1.76345e-06	0.00204021	0.904248	0.929913	-0.0256645	FDR0.01	20	2844578	+	PCED1A;VPS16	TSS5000;Body	-3335	2835320	2841243	-	PCED1A
cg15027378	1.76358e-06	0.00204021	0.907816	0.902186	0.00563021	FDR0.01	2	110907164	-	ACOXL	Body	53965	110853199	111120610	+	ACOXL
cg21322043	1.76597e-06	0.00204021	0.310543	0.0917523	0.218791	FDR0.01	10	11863942	+	PROSER2;PROSER2-AS1	Body;Body	14796	11849146	11872277	+	PROSER2
cg05991454	1.77067e-06	0.00204028	0.0157952	0.0187861	-0.00299088	FDR0.01	4	146637283	-	POU4F2	TSS5000	-1609	146638892	146642474	+	POU4F2
cg11782533	1.77358e-06	0.00204028	0.310987	0.428467	-0.11748	FDR0.01	15	59001156	-	RNF111	Body	13008	58988148	59096431	+	RNF111
cg20391895	1.77467e-06	0.00204028	0.244916	0.347755	-0.102839	FDR0.01	4	10684770	-	CLNK	TSS200,Body	-2	10486394	10684768	-	CLNK
cg05091060	1.77656e-06	0.00204028	0.11414	0.175985	-0.061845	FDR0.01	2	66436681	+	MEIS1-AS3;MEIS1-AS2;MEIS1	TSS5000;TES5000;Body	1557	66435124	66573869	+	MEIS1
cg02388500	1.78209e-06	0.00204361	0.9424	0.953131	-0.0107314	FDR0.01	1	7234158	+	LOC105376692;CAMTA1	TES5000;Body	5981	7235639	7240139	-	LOC105376692
cg22266009	1.7864e-06	0.00204552	0.815976	0.869138	-0.0531621	FDR0.01	17	21380398	-	KCNJ12	Body	3393	21377005	21419870	+	KCNJ12
cg02291894	1.79981e-06	0.00205587	0.112562	0.203674	-0.0911123	FDR0.01	3	196624456	+			8131	196631503	196632587	-	LINC01063
cg20267828	1.80074e-06	0.00205587	0.784381	0.597146	0.187236	FDR0.01	6	127901245	-	THEMIS	TSS200,Body	-187	127708199	127901058	-	THEMIS
cg25868793	1.81345e-06	0.00206734	0.913036	0.942028	-0.0289914	FDR0.01	15	73703853	+	CD276	Body	19084	73684769	73714514	+	CD276
cg06216327	1.82095e-06	0.00207283	0.139865	0.237868	-0.0980035	FDR0.01	2	217223736	+	IGFBP-AS1;LOC105373872	Body;TSS5000	-2213	217202733	217221523	-	LOC105373872
cg17518643	1.83296e-06	0.00208345	0.810506	0.695462	0.115044	FDR0.01	13	99317019	+	UBAC2	Body	-8344	99325363	99386429	+	UBAC2
cg22183077	1.84351e-06	0.00209237	0.068869	0.117791	-0.0489218	FDR0.01	18	23585463	-	NPC1	Body	1043	23506183	23586506	-	NPC1
cg11580897	1.85215e-06	0.0020991	0.781647	0.68456	0.0970869	FDR0.01	1	23553180	-	LOC105376859;ID3	Body;TES5000	1167	23550471	23554347	-	LOC105376859
cg15189567	1.86106e-06	0.00210231	0.855152	0.886845	-0.0316932	FDR0.01	20	3085997	-	AVP	TSS1500,Body	-1273	3082555	3084724	-	AVP
cg21136242	1.86151e-06	0.00210231	0.381087	0.412864	-0.0317769	FDR0.01	8	130749610	+			-100223	130849833	130884544	+	LOC105375762
cg17221955	1.86312e-06	0.00210231	0.291514	0.418874	-0.12736	FDR0.01	8	92668781	-	LOC101926956	Body	149	92668632	92683445	+	LOC101926956
cg17815221	1.8687e-06	0.00210555	0.832276	0.783574	0.0487016	FDR0.01	16	81786567	+	PLCG2	Body	7277	81779290	81962685	+	PLCG2
cg14464354	1.87707e-06	0.00211192	0.909619	0.938221	-0.0286019	FDR0.01	10	101451983	-	BTRC	Body	-5216	101457199	101556597	+	BTRC
cg12609322	1.88194e-06	0.00211432	0.896561	0.917272	-0.020711	FDR0.01	1	29164412	+	SRSF4	Body	17486	29147742	29181898	-	SRSF4
cg05298997	1.89174e-06	0.00212226	0.631629	0.6675	-0.0358706	FDR0.01	7	155445837	+	AC008060.8	Body	-12291	155458128	155464831	+	EN2
cg01042564	1.89464e-06	0.00212244	0.918069	0.930623	-0.0125538	FDR0.01	4	146224523	+	REELD1	Body	2032	146222491	146230875	+	REELD1
cg21032008	1.9158e-06	0.00214304	0.221664	0.353955	-0.132292	FDR0.01	3	7683030	+	GRM7	Body	-147746	7519740	7535284	-	GRM7-AS1
cg23301992	1.92505e-06	0.002148	0.889702	0.815771	0.0739314	FDR0.01	5	17182680	+	BASP1-AS1	Body	18604	17164076	17173322	+	LOC105374664
cg25133984	1.92577e-06	0.002148	0.903073	0.926665	-0.0235917	FDR0.01	17	74247895	-	TTYH2	TSS1500,Body	-470	74248365	74262020	+	TTYH2
cg16727193	1.9345e-06	0.00215463	0.36708	0.455807	-0.0887262	FDR0.01	3	126909067	+	CHCHD6	Body	-74047	126983114	127037389	+	PLXNA1
cg08839301	1.94004e-06	0.00215716	0.601951	0.49361	0.108341	FDR0.01	4	144505085	+	LOC105377462	Body	57420	144216134	144562505	-	LOC105377462
cg04091461	1.94233e-06	0.00215716	0.859147	0.892229	-0.0330816	FDR0.01	2	128287988	-	HS6ST1	Body	30880	128265479	128318868	-	HS6ST1
cg09506504	1.95081e-06	0.00216348	0.0625092	0.0906453	-0.0281361	FDR0.01	6	105991915	-	PRDM1	TSS5000	-54813	106046728	106109934	+	PRDM1
cg12720677	1.96425e-06	0.00217527	0.900311	0.919343	-0.0190324	FDR0.01	9	130409963	+	HMCN2	Body	23749	130420328	130433712	-	LOC107987134
cg12837173	1.97033e-06	0.00217689	0.841798	0.862507	-0.0207089	FDR0.01	14	101128979	-	RP11-8L8.3	TES5000	8124	101120855	101123545	+	LINC02285
cg26116664	1.97133e-06	0.00217689	0.801369	0.909673	-0.108304	FDR0.01	1	34642624	-	LOC105378641	Body	27070	34669598	34669694	-	MIR552
cg22168402	1.97481e-06	0.00217763	0.319978	0.455717	-0.135739	FDR0.01	3	5013404	+	LOC105376934	Body	12313	5010731	5025717	-	LOC105376934
cg15158754	1.98126e-06	0.00218164	0.879078	0.909525	-0.0304463	FDR0.01	13	41563876	+	MIR5006;VWA8;LOC105370174	TES5000;TES5000;Body	4519	41568285	41568395	-	MIR5006
cg18138123	1.99463e-06	0.00219324	0.899928	0.934366	-0.034438	FDR0.01	2	230399104	-	SP140L;LOC105373925	Body;Body	1919	230393467	230401023	-	LOC105373925
cg22949077	2.00309e-06	0.00219935	0.877908	0.914577	-0.0366696	FDR0.01	3	107882380	-	LINC00635;LINC00636	TSS5000;TSS1500	-824	107883204	107928907	+	LINC00636
cg19576362	2.00585e-06	0.00219935	0.850001	0.698007	0.151994	FDR0.01	16	67555823	+	CTD-2012K14.5;CTD-2012K14.6	TSS5000;Body	6486	67561410	67562309	-	CTCF-DT
cg09021557	2.02097e-06	0.00221261	0.860261	0.893822	-0.0335615	FDR0.01	16	80736289	+	CDYL2	Body	386	80597898	80736675	-	CDYL2
cg10660980	2.02366e-06	0.00221261	0.0467896	0.0710627	-0.0242731	FDR0.01	16	31244244	-			-15730	31259974	31321375	+	ITGAM
cg24857620	2.02801e-06	0.00221425	0.0405393	0.0276784	0.0128609	FDR0.01	8	52939147	+	NPBWR1	TSS200	-34	52939181	52943734	+	NPBWR1
cg10651121	2.04307e-06	0.00222755	0.362518	0.415457	-0.0529396	FDR0.01	12	109111292	+	ACACB;UNG	TSS1500;TES5000	-1373	109112665	109232801	+	ACACB
cg18861120	2.07746e-06	0.00226187	0.57694	0.545195	0.0317456	FDR0.01	12	108386937	+			-47590	108288043	108339347	-	CMKLR1
cg03605666	2.08088e-06	0.00226241	0.852871	0.880447	-0.0275762	FDR0.01	19	3383596	-	NFIC	Body	17014	3366582	3469217	+	NFIC
cg02893344	2.09218e-06	0.00227152	0.959087	0.965209	-0.00612188	FDR0.01	16	85483663	+	GSE1	Body	20593	85463070	85676200	+	GSE1
cg05955675	2.0982e-06	0.00227486	0.73953	0.732943	0.00658634	FDR0.01	16	85173047	+	GSE1;LOC105371382	Body;TSS5000	3365	85169682	85676200	+	GSE1
cg27404198	2.1024e-06	0.00227623	0.190188	0.282428	-0.0922398	FDR0.01	8	100438226	+	LOC105375670	Body	7151	100431075	100501147	+	LOC105375670
cg25720930	2.1202e-06	0.00229138	0.839722	0.903235	-0.0635126	FDR0.01	19	47728849	-	EHD2	Body	15428	47713421	47743134	+	EHD2
cg01762581	2.12231e-06	0.00229138	0.374655	0.449574	-0.0749188	FDR0.01	8	42377096	-	DKK4	5'UTR,Body	133	42374062	42377229	-	DKK4
cg09905470	2.12611e-06	0.0022923	0.915171	0.940204	-0.0250332	FDR0.01	22	23274453	+	BCR	Body	11687	23262766	23265005	+	FBXW4P1
cg17727159	2.13197e-06	0.00229542	0.885895	0.792624	0.0932707	FDR0.01	3	119295978	-	ARHGAP31	Body	1596	119294382	119420714	+	ARHGAP31
cg25007393	2.15667e-06	0.0023188	0.941361	0.955343	-0.0139824	FDR0.01	12	131849577	+	MMP17	TES5000,Body	15183	131834394	131851771	+	MMP17
cg06980547	2.16807e-06	0.00232783	0.0268408	0.0295863	-0.00274546	FDR0.01	7	22854938	+	SNHG26;SNORD93	Body;TSS5000	699	22854239	22861436	+	SNHG26
cg10274108	2.18106e-06	0.00233486	0.75235	0.74687	0.00548077	FDR0.01	4	38081310	+	TBC1D1	Body	2964	38078346	38139171	+	TBC1D1
cg16356531	2.1823e-06	0.00233486	0.889232	0.934259	-0.0450269	FDR0.01	9	125477344	+	MAPKAP1	Body	52277	125425067	125438043	+	LOC112268055
cg21120566	2.18366e-06	0.00233486	0.907596	0.927681	-0.0200858	FDR0.01	7	155266325	+	LOC105375589;LOC105375588	TSS1500;Body	-808	155267133	155268074	+	LOC105375589
cg07483726	2.18963e-06	0.00233802	0.933455	0.949842	-0.016387	FDR0.01	17	887424	+	NXN	Body	10230	799344	897654	-	NXN
cg00793774	2.19755e-06	0.00234325	0.0630701	0.0472089	0.0158613	FDR0.01	10	102643950	+	TRIM8	TSS1500	-528	102644478	102658318	+	TRIM8
cg04129911	2.21765e-06	0.00236143	0.751741	0.802446	-0.0507057	FDR0.01	4	78621980	-			-24013	78645993	78684501	+	LINC01094
cg03900612	2.22684e-06	0.00236797	0.870512	0.90864	-0.0381286	FDR0.01	6	26103394	-	H4C3;H1-6	TSS1500;TES5000	-538	26103932	26104337	+	H4C3
cg03612055	2.23293e-06	0.0023712	0.0131256	0.0148831	-0.00175754	FDR0.01	5	37840327	+	GDNF;GDNF-AS1	TSS5000,TSS1500;TSS200,Body	-110	37840437	37875799	+	GDNF-AS1
cg00644252	2.24138e-06	0.00237691	0.866864	0.888262	-0.0213981	FDR0.01	11	96827526	+	RP11-360K13.1	Body	-184016	97011542	97016047	+	LOC105369448
cg10334426	2.2495e-06	0.00238129	0.91912	0.940007	-0.0208869	FDR0.01	8	86484394	+	RMDN1	Body	24035	86469176	86508429	-	RMDN1
cg18829162	2.2518e-06	0.00238129	0.950171	0.963393	-0.0132217	FDR0.01	18	79553915	-			-25366	79579281	79589018	+	LOC284240
cg16167060	2.25473e-06	0.00238129	0.930519	0.949051	-0.0185312	FDR0.01	2	235026301	+	SH3BP4	TSS1500,Body	-1433	235027734	235055714	+	SH3BP4
cg06648029	2.2578e-06	0.00238129	0.876327	0.871556	0.00477125	FDR0.01	3	119780902	+	NR1I2	TSS5000,TSS1500	-1198	119782100	119818487	+	NR1I2
cg19429879	2.28373e-06	0.00240371	0.134299	0.230751	-0.0964519	FDR0.01	20	60046306	-			-9618	60055924	60057934	+	LINC02910
cg03144814	2.28526e-06	0.00240371	0.775855	0.817414	-0.041559	FDR0.01	15	51315292	+	MIR7973-1;CYP19A1;MIR7973-2	TES5000;Body;TSS1500	-1185	51314031	51314107	-	MIR7973-2
cg08132573	2.2917e-06	0.00240722	0.183306	0.228965	-0.0456589	FDR0.01	1	235023663	-			-42821	234968448	234980842	-	LOC107985366
cg23958982	2.3131e-06	0.00242641	0.933832	0.948854	-0.0150223	FDR0.01	2	143745111	+	ARHGAP15;ARHGAP15-AS1	Body;Body	10645	143629132	143755756	-	ARHGAP15-AS1
cg00373371	2.31635e-06	0.00242654	0.954345	0.97134	-0.0169948	FDR0.01	10	6233114	-	PFKFB3	3'UTR,Body	14565	6218549	6254384	+	PFKFB3
cg10704887	2.3235e-06	0.00243074	0.80956	0.685434	0.124127	FDR0.01	2	234454930	-	LINC01891	TSS1500	-335	234444589	234454595	-	LINC01891
cg05542541	2.33386e-06	0.00243829	0.0872713	0.20187	-0.114599	FDR0.01	9	81687432	+	TLE1-DT;TLE1	TSS5000;TSS5000,Body	925	81583685	81688357	-	TLE1
cg14601053	2.3404e-06	0.00244119	0.860388	0.910361	-0.0499726	FDR0.01	9	127509710	+	NIBAN2	Body	28839	127536584	127538549	-	LOC105376281
cg17364913	2.34293e-06	0.00244119	0.951988	0.961316	-0.00932817	FDR0.01	7	157603790	-	PTPRN2	Body	9357	157609874	157613147	-	LOC105375615
cg09782903	2.36224e-06	0.00245794	0.929051	0.93841	-0.0093593	FDR0.01	7	151048593	-	ASIC3;ABCB8	5'UTR,Body;TES5000	63	151048530	151052754	+	ASIC3
cg02115488	2.36535e-06	0.00245794	0.873932	0.911757	-0.0378249	FDR0.01	3	138291003	+	ARMC8;NME9	Body;Body	24603	138296421	138315606	-	NME9
cg15824100	2.37938e-06	0.00246753	0.722409	0.710052	0.0123574	FDR0.01	1	77514320	-	AK5	Body	168338	77562415	77682658	-	ZZZ3
cg27534424	2.38402e-06	0.00246753	0.911093	0.92669	-0.0155967	FDR0.01	8	11108714	+	XKR6	TES5000,Body	-41625	11062651	11067089	-	LOC101929269
cg03417473	2.38706e-06	0.00246753	0.445273	0.545877	-0.100604	FDR0.01	1	112673760	+	CAPZA1;MOV10	TES5000;TSS1500	-666	112674426	112702377	+	MOV10
cg06038472	2.38731e-06	0.00246753	0.802246	0.708042	0.0942039	FDR0.01	3	129117539	+	RAB43;ISY1-RAB43	Body;Body	4265	129087571	129121804	-	RAB43
cg05685581	2.39278e-06	0.00246989	0.897028	0.936935	-0.0399072	FDR0.01	5	132766967	-	SEPTIN8	Body	7240	132750818	132774207	-	SEPTIN8
cg15601264	2.40186e-06	0.00247529	0.143057	0.230109	-0.0870523	FDR0.01	17	56787336	-	C17orf67	TES5000	46584	56791912	56833920	-	C17orf67
cg22347696	2.4044e-06	0.00247529	0.828416	0.860561	-0.0321456	FDR0.01	17	76948842	+	MGAT5B;LOC105371899	3'UTR,TES5000,Body;TES5000	20357	76950473	76969199	-	LOC105371899
cg07053177	2.41248e-06	0.00248031	0.862853	0.898198	-0.0353447	FDR0.01	12	128415269	+	TMEM132C	Body	121178	128294091	128294178	+	MIR3612
cg27466766	2.41769e-06	0.00248095	0.0369822	0.0502999	-0.0133176	FDR0.01	8	143597149	-	TIGD5;EEF1D	TSS1500;TSS5000,5'UTR,Body	80	143579727	143597229	-	EEF1D
cg07230524	2.4195e-06	0.00248095	0.921021	0.936684	-0.0156626	FDR0.01	21	31736999	+	SCAF4	TSS5000	-4881	31670999	31732118	-	SCAF4
cg14746207	2.4287e-06	0.0024871	0.278566	0.306939	-0.0283727	FDR0.01	6	26422019	+	BTN2A3P	Body	629	26421390	26430588	+	BTN2A3P
cg12941161	2.43629e-06	0.00248784	0.0658124	0.0740742	-0.00826179	FDR0.01	10	110530244	-			32338	110497906	110511533	+	DUSP5
cg14134106	2.43897e-06	0.00248784	0.87484	0.894153	-0.0193131	FDR0.01	9	122905996	+	ZBTB6;RC3H2	TES5000;TSS1500	-637	122873785	122905359	-	RC3H2
cg13611088	2.44054e-06	0.00248784	0.0656194	0.119933	-0.0543135	FDR0.01	2	203637235	-			-69273	203706508	203739756	+	CD28
cg22125457	2.44334e-06	0.00248784	0.61884	0.724572	-0.105732	FDR0.01	1	157085762	+			14046	157092042	157099808	-	ETV3L
cg08537760	2.44995e-06	0.00248784	0.878286	0.753371	0.124914	FDR0.01	17	82344337	-			-10386	82321292	82333951	-	SECTM1
cg07547279	2.45136e-06	0.00248784	0.608154	0.477151	0.131003	FDR0.01	7	151736787	-	PRKAG2	TSS1500,Body	520	151556123	151737307	-	PRKAG2
cg23346001	2.45189e-06	0.00248784	0.866004	0.911078	-0.0450747	FDR0.01	7	19368720	+	AC007091.1	Body	-12223	19380943	19405829	+	LOC105375179
cg11883725	2.46238e-06	0.00249198	0.624134	0.665551	-0.0414171	FDR0.01	19	47790335	-			11633	47778702	47784682	+	SELENOW
cg05946669	2.4624e-06	0.00249198	0.80559	0.861863	-0.0562731	FDR0.01	11	114317521	+	NNMT	TES5000	21123	114296398	114313536	+	NNMT
cg02304751	2.47174e-06	0.00249556	0.781694	0.62423	0.157464	FDR0.01	4	98662794	-	LOC112267901;TSPAN5;TSPAN5-DT	Body;TSS5000;Body	3893	98658901	98664551	+	TSPAN5-DT
cg20616319	2.47238e-06	0.00249556	0.888783	0.913691	-0.0249082	FDR0.01	5	127649002	-	LOC105379164;CTXN3	TES5000;TSS5000,TSS200	-79	127649081	127658630	+	CTXN3
cg09411481	2.48748e-06	0.00250754	0.851659	0.887772	-0.0361121	FDR0.01	3	50249795	+	GNAI2	Body	2886	50246909	50259362	+	GNAI2
cg25891774	2.49246e-06	0.00250929	0.784633	0.832203	-0.04757	FDR0.01	8	1293324	+	LOC286083;DLGAP2	TES5000;Body	9283	1296033	1302607	-	LOC286083
cg25012274	2.49583e-06	0.00250943	0.587871	0.413035	0.174836	FDR0.01	17	9226846	-	NTN1	Body	12861	9237154	9239707	-	LOC105371532
cg03295988	2.49948e-06	0.00250985	0.919396	0.941742	-0.0223463	FDR0.01	6	11053348	-	ELOVL2-AS1	Body	8658	11044690	11079144	+	ELOVL2-AS1
cg25147376	2.51082e-06	0.00251733	0.0208294	0.0169384	0.00389097	FDR0.01	1	166921056	+	ILDR2;MAEL	TES5000,Body;TSS200	-64	166921120	167022214	+	MAEL
cg00119964	2.51343e-06	0.00251733	0.504053	0.44415	0.0599032	FDR0.01	1	115705759	-	CASQ2	Body	62955	115700020	115768714	-	CASQ2
cg01703733	2.51968e-06	0.00252033	0.897092	0.921073	-0.0239812	FDR0.01	17	74372487	-	GPR142	Body	4982	74367505	74372600	+	GPR142
cg00099264	2.5395e-06	0.00253689	0.808127	0.851458	-0.0433308	FDR0.01	3	10399904	-	ATP2B2	Body	-5342	10394488	10394562	-	MIR885
cg13074055	2.55251e-06	0.0025466	0.682025	0.729933	-0.0479074	FDR0.01	14	105862996	-	MIR4538;MIR4537;MIR4507	TSS5000;TSS5000;TSS5000	-3443	105859483	105859553	-	MIR4537
cg13332571	2.56298e-06	0.00255376	0.914396	0.930714	-0.0163188	FDR0.01	22	50485461	-	ADM2;MIOX	3'UTR;TSS5000,TSS1500,Body	-1397	50486858	50490648	+	MIOX
cg26188131	2.56718e-06	0.00255466	0.940862	0.958569	-0.0177065	FDR0.01	14	105629459	+	IGHG4	TSS5000	8344	105621115	105621180	+	MIR8071-1
cg26247263	2.57594e-06	0.0025601	0.022854	0.0248096	-0.00195554	FDR0.01	6	118651667	+	CEP85L	TSS200,TSS5000,Body	-76	118491430	118651591	-	CEP85L
cg07963095	2.58478e-06	0.0025641	0.813211	0.850073	-0.0368621	FDR0.01	15	74443757	+	UBL7	TES5000	-9799	74409288	74433958	-	SEMA7A
cg03538470	2.58768e-06	0.0025641	0.140346	0.209009	-0.0686628	FDR0.01	11	73787673	-	MRPL48	TSS200,TSS1500	-200	73787873	73865133	+	MRPL48
cg20282814	2.58989e-06	0.0025641	0.84747	0.864961	-0.0174903	FDR0.01	1	42957401	-	SLC2A1;SLC2A1-DT	Body;TSS5000	1467	42925352	42958868	-	SLC2A1
cg00596545	2.59742e-06	0.00256826	0.885719	0.774287	0.111432	FDR0.01	4	102838268	+	UBE2D3;UBE2D3-AS1	Body;Body	8955	102829313	102844106	+	UBE2D3-AS1
cg08394278	2.60895e-06	0.00257638	0.12325	0.196029	-0.0727795	FDR0.01	5	177510445	+	DOK3;DDX41	TSS200,TSS1500,Body;TES5000	-44	177501903	177510401	-	DOK3
cg11800794	2.61742e-06	0.00257812	0.812767	0.843581	-0.0308146	FDR0.01	20	32819532	+	MAPRE1	TSS1500	-247	32819779	32850403	+	MAPRE1
cg21132779	2.62005e-06	0.00257812	0.012155	0.0130078	-0.000852733	FDR0.01	6	33392012	+	KIFC1	Body	183	33391829	33410226	+	KIFC1
cg17273031	2.62146e-06	0.00257812	0.839072	0.883466	-0.0443944	FDR0.01	19	34838262	-	CTC-523E23.5	TSS1500,Body	-5393	34816153	34832869	-	LINC01801
cg17806401	2.62401e-06	0.00257812	0.306424	0.395887	-0.089463	FDR0.01	8	55879090	-	LYN	TSS1500,Body	-744	55879834	56014169	+	LYN
cg12271047	2.63806e-06	0.00258851	0.433538	0.540234	-0.106696	FDR0.01	7	157594414	+	PTPRN2	Body	18733	157609874	157613147	-	LOC105375615
cg16524701	2.64379e-06	0.00258851	0.0604031	0.0787625	-0.0183595	FDR0.01	7	42236002	+	GLI3	Body	1207	41960948	42237209	-	GLI3
cg18069356	2.6446e-06	0.00258851	0.909465	0.932116	-0.0226507	FDR0.01	17	68598734	-	FAM20A	Body	2003	68530275	68600737	-	FAM20A
cg15438781	2.65008e-06	0.0025906	0.89334	0.924936	-0.0315956	FDR0.01	1	204191678	+	KISS1	Body	4813	204190340	204196491	-	KISS1
cg07610336	2.6571e-06	0.00259341	0.157216	0.275907	-0.118691	FDR0.01	6	6759432	-	LOC105374901;LOC101928004	TSS200;Body	-130	6752065	6759302	-	LOC105374901
cg02190253	2.65965e-06	0.00259341	0.0380921	0.0261444	0.0119477	FDR0.01	10	119873553	-	MCMBP	TSS1500,5'UTR,Body	28	119829439	119873581	-	MCMBP
cg16596039	2.66441e-06	0.00259479	0.170304	0.275999	-0.105695	FDR0.01	18	11034980	-	PIEZO2	Body	-58732	11093712	11094682	+	LOC105371992
cg08750504	2.67778e-06	0.00260454	0.111771	0.0979707	0.0138004	FDR0.01	2	172081465	-	DLX1;METAP1D	TSS5000;3'UTR,Body	-4041	172085506	172089674	+	DLX1
cg13274775	2.68882e-06	0.002612	0.984824	0.991523	-0.00669833	FDR0.01	6	73369274	-	OOEP	Body	623	73368554	73369897	-	OOEP
cg27176425	2.69737e-06	0.00261702	0.897635	0.918494	-0.0208596	FDR0.01	10	76676464	+			-211579	76888043	76978593	+	KCNMA1-AS1
cg20040747	2.70477e-06	0.00262043	0.283614	0.405489	-0.121875	FDR0.01	15	74422764	-	SEMA7A	Body	10940	74409288	74433704	-	SEMA7A
cg14644387	2.70764e-06	0.00262043	0.0778703	0.092812	-0.0149417	FDR0.01	6	33205360	+	RING1;HSD17B8;MIR219A1;SLC39A7;RXRB	TSS5000;Body;TSS5000;TES5000;TSS5000	706	33204654	33206831	+	HSD17B8
cg18639374	2.71328e-06	0.00262262	0.882988	0.902685	-0.0196963	FDR0.01	7	158133522	-	PTPRN2	Body	148521	157985001	157989196	+	LOC105375613
cg20490064	2.72657e-06	0.00263218	0.894692	0.931604	-0.0369118	FDR0.01	9	120776182	+	FBXW2	Body	17209	120759196	120793391	-	FBXW2
cg15597480	2.73914e-06	0.00263811	0.931236	0.960738	-0.0295025	FDR0.01	1	109493583	+	ATXN7L2;CYB561D1	TES5000;TSS1500	-510	109494093	109500435	+	CYB561D1
cg13327565	2.73952e-06	0.00263811	0.798415	0.863376	-0.0649604	FDR0.01	17	49021519	-	IGF2BP1	Body	6856	49014663	49056145	+	IGF2BP1
cg03898408	2.75093e-06	0.00264155	0.264589	0.355467	-0.0908785	FDR0.01	5	67306455	-			-109656	67179612	67196799	-	CD180
cg22399417	2.7533e-06	0.00264155	0.88167	0.917048	-0.0353783	FDR0.01	6	49528930	+	GLYATL3	TES5000	-21713	49550643	49555295	+	C6orf141
cg18183435	2.75661e-06	0.00264155	0.138161	0.167203	-0.0290419	FDR0.01	6	30490370	+	HLA-E	Body	847	30489523	30494194	+	HLA-E
cg00512273	2.76047e-06	0.00264155	0.109893	0.170951	-0.0610582	FDR0.01	6	81809481	-	LINC01526	TES5000	4711	81813285	81814192	-	LINC01526
cg25994309	2.76057e-06	0.00264155	0.9277	0.945282	-0.0175819	FDR0.01	3	131539961	+	CPNE4	TES5000,Body	-36990	131462211	131502971	-	MRPL3
cg17381185	2.76638e-06	0.00264155	0.336889	0.485077	-0.148188	FDR0.01	9	89401881	-	SEMA4D	Body	4133	89377234	89406014	-	SEMA4D
cg20362772	2.76901e-06	0.00264155	0.0397196	0.0498647	-0.0101451	FDR0.01	10	95290933	+	PDLIM1	5'UTR,Body	70	95237571	95291003	-	PDLIM1
cg09403392	2.77035e-06	0.00264155	0.967219	0.973976	-0.00675668	FDR0.01	7	98349375	-	BAIAP2L1	Body	51715	98291649	98401090	-	BAIAP2L1
cg04126866	2.79812e-06	0.00266475	0.81456	0.708499	0.10606	FDR0.01	10	84173007	+	C10orf99;CERNA2	TSS1500;TSS1500	-756	84173763	84185292	+	C10orf99
cg19955173	2.80221e-06	0.00266537	0.92382	0.963526	-0.0397053	FDR0.01	3	195876826	-	TNK2	Body	5569	195882328	195882395	-	MIR6829
cg23685597	2.80568e-06	0.0026654	0.0188665	0.0211856	-0.00231918	FDR0.01	8	142475388	-	ADGRB1	Body	25686	142449702	142545009	+	ADGRB1
cg09495201	2.81436e-06	0.00266746	0.854495	0.887489	-0.032994	FDR0.01	17	64161969	+	TEX2	Body	15631	64146338	64146471	+	SNORA50C
cg24733260	2.81676e-06	0.00266746	0.839473	0.890128	-0.0506548	FDR0.01	7	46652448	+			44674	46687878	46697122	-	LOC730338
cg08323206	2.81818e-06	0.00266746	0.835271	0.873264	-0.0379925	FDR0.01	14	78205422	-	NRXN3	Body	-15119	78220541	79864424	+	NRXN3
cg14416623	2.82982e-06	0.0026745	0.061861	0.0449136	0.0169474	FDR0.01	2	132804214	+	NCKAP5	Body	-111342	132915556	132931494	+	NCKAP5-AS1
cg12616923	2.83633e-06	0.0026745	0.249835	0.401186	-0.15135	FDR0.01	8	127215862	+	CCAT1	Body	3406	127207381	127219268	-	CCAT1
cg04735129	2.84176e-06	0.0026745	0.0673725	0.103321	-0.0359483	FDR0.01	2	159797575	+	CD302;LY75-CD302	Body;Body	633	159768627	159798208	-	CD302
cg27090679	2.84216e-06	0.0026745	0.452892	0.571268	-0.118376	FDR0.01	1	6360903	-	ACOT7	TSS200,TSS5000,Body	-189	6264271	6360714	-	ACOT7
cg05306984	2.84286e-06	0.0026745	0.0557167	0.0648533	-0.00913653	FDR0.01	9	129176714	-	IER5L	3'UTR	1547	129175551	129178261	-	IER5L
cg20011807	2.85066e-06	0.00267859	0.0332099	0.0380322	-0.00482231	FDR0.01	14	39267261	+	MIA2;MIA2-AS1	TSS200,TSS1500,Body;TSS200	-123	39267384	39351404	+	MIA2
cg14281482	2.85971e-06	0.00268384	0.931443	0.945698	-0.0142544	FDR0.01	17	81159401	+	AATK	Body	-6105	81165506	81183166	+	PVALEF
cg06891639	2.86706e-06	0.00268748	0.878752	0.903314	-0.0245618	FDR0.01	17	10657544	+	MYH3	TSS1500,Body	-235	10628531	10657309	-	MYH3
cg04404455	2.87279e-06	0.0026896	0.937712	0.954804	-0.017092	FDR0.01	16	29233931	+	LOC102723708	TSS5000	-4370	29225593	29229561	-	LOC102723708
cg15244830	2.87833e-06	0.00269154	0.2082	0.273197	-0.0649964	FDR0.01	2	15818112	-			-102286	15920398	15936018	+	MYCNUT
cg00729324	2.88958e-06	0.00269849	0.843298	0.878921	-0.0356225	FDR0.01	11	67453934	-	CABP4;GPR152	TSS1500,Body;TSS1500	1049	67452885	67459228	+	CABP4
cg06332111	2.89272e-06	0.00269849	0.0201934	0.0282	-0.00800652	FDR0.01	10	70052565	-	MACROH2A2	TSS1500	-280	70052845	70112282	+	MACROH2A2
cg03289591	2.89813e-06	0.00270028	0.321604	0.412115	-0.0905112	FDR0.01	2	85434804	-	SH2D6	Body	2890	85431914	85437029	+	SH2D6
cg11947162	2.91394e-06	0.00271175	0.0736632	0.100519	-0.0268562	FDR0.01	2	61426492	+	USP34	Body	-9115	61417243	61417377	-	SNORA70B
cg11797364	2.91769e-06	0.00271199	0.95614	0.966418	-0.0102775	FDR0.01	6	436969	+			-14043	451012	476612	+	LOC105374875
cg25369000	2.92342e-06	0.00271335	0.881395	0.746396	0.135	FDR0.01	7	152143085	-	KMT2C	Body	-9766	152128732	152133319	-	LOC731075
cg21057507	2.92827e-06	0.00271335	0.90168	0.941941	-0.0402613	FDR0.01	3	169389869	-	MECOM	Body	-57997	169447866	169477052	+	MECOM-AS1
cg10458600	2.93224e-06	0.00271335	0.824652	0.683832	0.14082	FDR0.01	1	214282928	+	SMYD2	Body	1677	214281251	214337136	+	SMYD2
cg20751345	2.93658e-06	0.00271335	0.887362	0.92813	-0.0407683	FDR0.01	6	30098651	+	TRIM31	TES5000	-6588	30105239	30114724	+	TRIM31-AS1
cg16473116	2.93666e-06	0.00271335	0.843095	0.906936	-0.0638418	FDR0.01	1	25813920	+	SELENON	Body	-6033	25819953	25832938	+	MTFR1L
cg14761252	2.94541e-06	0.0027182	0.0253242	0.0333332	-0.00800901	FDR0.01	18	74147888	-	FBXO15;TIMM21	TSS200,TSS5000,TSS1500;TSS1500	-54	74126108	74147834	-	FBXO15
cg12316962	3.04103e-06	0.00280311	0.753681	0.65397	0.0997106	FDR0.01	10	90931700	+			-10613	90912095	90921087	-	ANKRD1
cg17683126	3.0556e-06	0.00281172	0.0226391	0.0239734	-0.00133434	FDR0.01	8	96235661	-	UQCRB-AS1;MTERF3;UQCRB	TSS200,Body;TES5000;TSS200	8	96235653	96239422	+	UQCRB-AS1
cg08466401	3.05763e-06	0.00281172	0.962696	0.975336	-0.0126405	FDR0.01	16	29121759	+	RP11-231C14.10	Body	-12548	29104509	29109211	-	LOC101928215
cg18353095	3.08384e-06	0.00282664	0.901561	0.927447	-0.0258861	FDR0.01	2	198082548	-	PLCL1	Body	11531	198071017	198148406	+	PLCL1
cg25549791	3.08589e-06	0.00282664	0.205123	0.286287	-0.0811641	FDR0.01	1	23799740	-	LYPLA2;GALE;HMGCL	TES5000;TSS200,Body;TES5000	-193	23795598	23799547	-	GALE
cg09640447	3.08962e-06	0.00282664	0.931191	0.938215	-0.00702354	FDR0.01	12	47155747	+	PCED1B	Body	-32064	47187811	47187891	+	MIR4698
cg09103598	3.0909e-06	0.00282664	0.875175	0.903945	-0.0287698	FDR0.01	6	93799845	-			81543	93718302	93746758	+	TSG1
cg02782426	3.09272e-06	0.00282664	0.0416714	0.0719397	-0.0302683	FDR0.01	3	40387495	+	ENTPD3;ENTPD3-AS1	Body;TES5000	312	40387183	40428744	+	ENTPD3
cg25695424	3.09573e-06	0.00282664	0.973038	0.984041	-0.0110035	FDR0.01	13	114018121	-	RASA3	5'UTR,Body	-43095	113964942	113975026	-	C13orf46
cg00043234	3.09985e-06	0.00282707	0.817589	0.675072	0.142517	FDR0.01	15	80032150	-			-27525	80059675	80138393	+	ZFAND6
cg14378970	3.10822e-06	0.00282849	0.672407	0.64058	0.0318268	FDR0.01	2	228182394	-	SPHKAP	TSS1500	-395	227979953	228181999	-	SPHKAP
cg01645921	3.1113e-06	0.00282849	0.888456	0.931445	-0.0429889	FDR0.01	7	158666606	-	NCAPG2	Body	632	158631308	158667238	-	NCAPG2
cg14635160	3.11235e-06	0.00282849	0.988688	0.991287	-0.00259942	FDR0.01	9	79911983	-	LINC01507	Body	24054	79887929	79892009	+	LOC105376100
cg21351647	3.11603e-06	0.00282851	0.874048	0.909796	-0.0357484	FDR0.01	6	31114128	-	C6orf15;CDSN;PSORS1C1	TSS5000;TES5000;TSS1500	-671	31114799	31140092	+	PSORS1C1
cg02457461	3.12155e-06	0.00283021	0.0956734	0.153823	-0.0581496	FDR0.01	8	10056170	+	MSRA-DT;MSRA	TSS5000;Body	1879	10054291	10428891	+	MSRA
cg27398637	3.12907e-06	0.00283362	0.852256	0.895172	-0.0429159	FDR0.01	11	122959523	-	JHY	3'UTR	22311	122977569	122981834	-	BSX
cg07384001	3.13498e-06	0.00283362	0.248221	0.366053	-0.117832	FDR0.01	14	52313129	+	PTGER2	TSS1500	-1182	52314311	52328598	+	PTGER2
cg04313279	3.13628e-06	0.00283362	0.188727	0.27849	-0.0897629	FDR0.01	11	33912834	-	LOC105376621	TES5000	18876	33893958	33911110	+	LOC105376621
cg22738529	3.14089e-06	0.00283449	0.118429	0.197795	-0.0793665	FDR0.01	4	69179281	+	LOC105377267	TSS5000	-2818	69182099	69216767	+	LOC105377267
cg05758978	3.17401e-06	0.00286104	0.898693	0.92469	-0.0259961	FDR0.01	7	44574706	-	DDX56;TMED4	TSS1500;TES5000	-798	44565803	44573908	-	DDX56
cg24202123	3.18142e-06	0.00286422	0.0285842	0.0197643	0.00881986	FDR0.01	3	36380601	-	STAC	TSS200,5'UTR,Body	-67	36380668	36548007	+	STAC
cg11668797	3.18721e-06	0.00286422	0.221093	0.250968	-0.0298756	FDR0.01	14	56730693	+	RP11-1085N6.3	TSS200	74974	56799904	56805667	-	OTX2
cg20543645	3.18906e-06	0.00286422	0.828186	0.665217	0.162968	FDR0.01	8	13065771	+			50473	13083360	13116244	-	DLC1
cg20959480	3.19232e-06	0.00286422	0.933108	0.950115	-0.0170069	FDR0.01	12	125115022	+	AACS	Body	-31341	125078826	125083681	-	LOC105370052
cg12057486	3.19791e-06	0.00286592	0.881814	0.90308	-0.0212655	FDR0.01	6	31644574	+	BAG6	Body	7480	31639038	31652054	-	BAG6
cg03084652	3.2022e-06	0.00286645	0.865129	0.894311	-0.029182	FDR0.01	4	7636323	-	SORCS2	Body	-70876	7560238	7565447	-	LOC107986258
cg03376318	3.2096e-06	0.00286976	0.92919	0.946902	-0.0177119	FDR0.01	3	195834732	+	LINC01983;LOC107984010	TES5000;TES5000	12385	195839191	195847117	-	LOC107984010
cg21160062	3.21902e-06	0.00287487	0.177858	0.219055	-0.0411968	FDR0.01	6	28922741	+	TRIM27	Body	1244	28903001	28923985	-	TRIM27
cg02679026	3.2408e-06	0.00288855	0.205017	0.370814	-0.165797	FDR0.01	5	137995194	-	FAM13B	Body	37492	137937959	138032686	-	FAM13B
cg07190553	3.24827e-06	0.00288855	0.0258815	0.028573	-0.00269149	FDR0.01	9	7976529	+			-15302	7957886	7961227	-	LOC105375971
cg23475038	3.24981e-06	0.00288855	0.51206	0.560846	-0.0487852	FDR0.01	3	69425285	-	FRMD4B	Body	7433	69169994	69432718	-	FRMD4B
cg20028869	3.25199e-06	0.00288855	0.284237	0.392806	-0.108568	FDR0.01	5	60522637	+	PDE4D;PART1	Body;Body	1692	58969037	60524329	-	PDE4D
cg07871369	3.25459e-06	0.00288855	0.914457	0.931908	-0.017451	FDR0.01	17	62800859	-	MARCHF10	Body	5781	62701313	62806640	-	MARCHF10
cg23914278	3.25669e-06	0.00288855	0.915121	0.934164	-0.0190429	FDR0.01	1	66618989	-	SGIP1	Body	-9450	66628439	66628517	+	MIR3117
cg07009570	3.26754e-06	0.00289485	0.649758	0.604077	0.0456811	FDR0.01	5	141220927	+	PCDHB13;PCDHB14	TES5000;TSS5000	-2415	141223342	141227759	+	PCDHB14
cg07270566	3.27406e-06	0.00289732	0.804292	0.655428	0.148864	FDR0.01	2	64730578	+	SERTAD2	Body	38588	64757249	64769166	-	LOC105374777
cg02349785	3.29103e-06	0.00290902	0.81662	0.797405	0.019215	FDR0.01	11	66011496	+	CST6	TSS1500	-511	66012007	66013505	+	CST6
cg17055821	3.30451e-06	0.00291653	0.500514	0.446637	0.0538767	FDR0.01	17	32342457	-	C17orf75	TSS1500,Body	-284	32328440	32342173	-	C17orf75
cg05487065	3.30917e-06	0.00291653	0.830045	0.867176	-0.0371319	FDR0.01	21	36773273	-	HLCS	Body	-37567	36810840	36813696	+	LOC105369305
cg25513073	3.31082e-06	0.00291653	0.84169	0.881282	-0.039592	FDR0.01	11	2460411	-	KCNQ1	TSS1500,Body	-1042	2461453	2849110	+	KCNQ1
cg23621817	3.33167e-06	0.00293158	0.915064	0.942743	-0.0276791	FDR0.01	4	40335836	-	CHRNA9	Body	504	40335332	40355217	+	CHRNA9
cg04398581	3.3357e-06	0.00293179	0.0414096	0.0587566	-0.017347	FDR0.01	6	62286722	+	KHDRBS2	TSS1500	-497	61679960	62286225	-	KHDRBS2
cg06185201	3.34789e-06	0.00293917	0.767566	0.615709	0.151857	FDR0.01	3	58203151	-	DNASE1L3	Body	7821	58192256	58210972	-	DNASE1L3
cg06030149	3.35327e-06	0.00294046	0.914666	0.93387	-0.0192041	FDR0.01	3	16349164	+	OXNAD1;RFTN1	TES5000,Body;Body	-47902	16296333	16301262	-	LOC107986065
cg26363422	3.35694e-06	0.00294046	0.21645	0.420253	-0.203803	FDR0.01	9	20980902	+	FOCAD	Body	45821	21003620	21026723	-	HACD4
cg21132420	3.36826e-06	0.00294704	0.479284	0.380494	0.0987902	FDR0.01	22	49705958	-			-48439	49619627	49657519	-	MIR3667HG
cg27019278	3.39942e-06	0.00296934	0.330863	0.474077	-0.143214	FDR0.01	4	100517647	+	EMCN	Body	375	100395340	100518022	-	EMCN
cg02365040	3.40658e-06	0.00296934	0.914431	0.932512	-0.0180805	FDR0.01	5	170742369	-	LOC107986473	TES5000	4952	170745371	170747321	-	LOC107986473
cg10025392	3.4091e-06	0.00296934	0.0141175	0.0166807	-0.00256316	FDR0.01	12	110501966	-	RAD9B;VPS29	TSS1500,Body;TSS1500,Body	132	110491524	110502098	-	VPS29
cg13544452	3.41393e-06	0.00296934	0.592661	0.700898	-0.108236	FDR0.01	3	128171070	-	EEFSEC	Body	-17156	128064784	128153914	-	RUVBL1
cg18279148	3.4141e-06	0.00296934	0.111998	0.0838648	0.028133	FDR0.01	6	33322602	-	ZBTB22;SMIM40;DAXX	TSS5000;TES5000;Body	352	33318557	33322954	-	DAXX
cg09444070	3.41673e-06	0.00296934	0.93786	0.950103	-0.012243	FDR0.01	15	99118096	-	SYNM	Body	-10102	99095507	99107994	-	SYNM-AS1
cg27493541	3.42842e-06	0.00297617	0.809083	0.81314	-0.0040568	FDR0.01	19	13248195	+	CACNA1A	Body	50979	13197216	13205332	+	LOC107985288
cg24397015	3.43641e-06	0.00297765	0.313933	0.416698	-0.102765	FDR0.01	9	131356595	-	LOC105376299	Body	-6039	131346985	131350556	-	LOC105376300
cg16683746	3.44051e-06	0.00297765	0.143236	0.167081	-0.023845	FDR0.01	8	92101601	+	RUNX1T1	TSS5000,Body	1306	91954974	92102907	-	RUNX1T1
cg12260241	3.44166e-06	0.00297765	0.903796	0.927146	-0.0233501	FDR0.01	16	67947939	+	SLC12A4;LCAT	Body;TSS5000	-3819	67939749	67944120	-	LCAT
cg07711617	3.46073e-06	0.00299082	0.96342	0.971199	-0.00777944	FDR0.01	15	41072024	+	INO80	TSS5000,Body	-2402	40978908	41069622	-	INO80
cg01144889	3.47033e-06	0.00299577	0.891208	0.922653	-0.0314457	FDR0.01	5	169100024	+	SLIT3	Body	20129	169079895	169090769	+	LOC105377712
cg03066299	3.47682e-06	0.00299803	0.184772	0.249589	-0.0648172	FDR0.01	1	198560280	-			-19335	198523221	198540945	-	ATP6V1G3
cg05299060	3.48689e-06	0.00300338	0.712646	0.695382	0.0172638	FDR0.01	11	126116219	-			13380	126102839	126103441	+	LOC107984407
cg23974473	3.50414e-06	0.00301488	0.606888	0.536799	0.0700886	FDR0.01	5	141246226	-	PCDHB15;PCDHB19P	1stExon;TES5000	832	141245394	141249365	+	PCDHB15
cg12266049	3.51073e-06	0.00301721	0.96658	0.971892	-0.00531243	FDR0.01	11	69646566	-	CCND1	Body	5411	69641155	69654474	+	CCND1
cg19938791	3.5167e-06	0.00301899	0.947548	0.964618	-0.0170697	FDR0.01	4	6421556	-	PPP2R2C	TSS1500,Body	-407	6320577	6421149	-	PPP2R2C
cg23235384	3.53387e-06	0.00303038	0.849468	0.883684	-0.0342152	FDR0.01	5	137870667	+	PKD2L2-DT;MYOT	Body;TSS200,1stExon,Body	-19	137870686	137887851	+	MYOT
cg10936323	3.54845e-06	0.00303327	0.0782115	0.0444817	0.0337298	FDR0.01	5	60945011	+	NDUFAF2;ERCC8	TSS200;5'UTR	59	60866453	60945070	-	ERCC8
cg00058290	3.55145e-06	0.00303327	0.787163	0.661278	0.125885	FDR0.01	6	400090	-	IRF4	Body	8339	391751	411443	+	IRF4
cg05101181	3.55233e-06	0.00303327	0.894798	0.884	0.0107982	FDR0.01	8	42914845	+	HOOK3	Body	-17551	42853298	42897294	-	RNF170
cg21238327	3.55289e-06	0.00303327	0.321918	0.463814	-0.141896	FDR0.01	1	226034727	-			-27103	226061830	226072019	+	H3-3A
cg01861060	3.56457e-06	0.00303981	0.82493	0.84708	-0.0221503	FDR0.01	22	26585776	+	TPST2	Body	4356	26521995	26590132	-	TPST2
cg05967651	3.57107e-06	0.00303981	0.409471	0.544134	-0.134663	FDR0.01	14	24336183	+	ADCY4;RIPK3	TSS1500;Body	-1112	24318358	24335071	-	ADCY4
cg16826898	3.57362e-06	0.00303981	0.929563	0.945565	-0.0160028	FDR0.01	10	80613596	+	SH2D4B	Body	35747	80629685	80649343	-	LOC105378387
cg00899354	3.57915e-06	0.00303981	0.937597	0.935234	0.00236321	FDR0.01	5	174636569	-			19333	174617236	174621859	+	LOC105377740
cg03981954	3.58017e-06	0.00303981	0.0196552	0.0278679	-0.00821276	FDR0.01	7	122301956	+	FEZF1-AS1;FEZF1	TSS5000;3'UTR,Body	-1701	122303657	122310077	+	FEZF1-AS1
cg02526350	3.59062e-06	0.00304536	0.669665	0.724421	-0.0547557	FDR0.01	9	136995888	-	CLIC3;PAXX	Body;TES5000	550	136994634	136996438	-	CLIC3
cg03938562	3.59867e-06	0.00304884	0.48303	0.617404	-0.134374	FDR0.01	8	144008560	-	SPATC1	TSS5000	-2431	144010991	144047032	+	SPATC1
cg24361808	3.60525e-06	0.00305108	0.783913	0.845607	-0.0616946	FDR0.01	22	46081954	+	MIRLET7BHG	TSS5000	-4042	46085996	46113928	+	MIRLET7BHG
cg06042370	3.65778e-06	0.00309074	0.751594	0.576373	0.175222	FDR0.01	2	213243872	+			40337	213275785	213284209	-	SPAG16-DT
cg02616315	3.66008e-06	0.00309074	0.970491	0.982973	-0.0124814	FDR0.01	17	6120355	+	WSCD1	Body	42397	6077958	6124427	+	WSCD1
cg15696906	3.6713e-06	0.00309684	0.036789	0.0641139	-0.0273249	FDR0.01	13	37869997	-	TRPC4	TSS1500	-225	37632062	37869772	-	TRPC4
cg23455080	3.70606e-06	0.00312277	0.705721	0.705985	-0.000263325	FDR0.01	3	183896601	-			9802	183886799	183886885	+	MIR4448
cg21628485	3.71969e-06	0.00313085	0.82436	0.685702	0.138657	FDR0.01	14	23021156	+	PSMB5	TES5000	-11012	22986902	23010144	-	C14orf93
cg01894828	3.73058e-06	0.00313631	0.920117	0.937708	-0.0175912	FDR0.01	14	100913296	-	MIR370;MEG8	TES5000;Body	2158	100911138	100911213	+	MIR370
cg20275562	3.73769e-06	0.00313631	0.225943	0.326907	-0.100965	FDR0.01	1	231778211	-	TSNAX-DISC1;DISC1	Body;Body	40306	231814625	231818517	-	DISC2
cg00492341	3.73832e-06	0.00313631	0.861688	0.89566	-0.0339719	FDR0.01	1	2595511	+	MMEL1;PRXL2B	Body;TES5000	8730	2586781	2591469	+	PRXL2B
cg26764250	3.7506e-06	0.00314321	0.109946	0.217371	-0.107425	FDR0.01	8	103078472	-			-42559	103121031	103140355	+	LINC01181
cg18629427	3.77026e-06	0.00315627	0.127188	0.115612	0.0115756	FDR0.01	4	92305775	-	GRID2	Body	1377	92304398	93774556	+	GRID2
cg07693021	3.77435e-06	0.00315629	0.920317	0.93557	-0.0152525	FDR0.01	6	75213778	-			-7516	75084325	75206262	-	COL12A1
cg12678780	3.7862e-06	0.00316278	0.919006	0.937245	-0.0182387	FDR0.01	8	37775258	+	PLPBP	Body	12614	37762644	37779768	+	PLPBP
cg01056272	3.79523e-06	0.00316655	0.87929	0.904198	-0.024908	FDR0.01	6	133683367	+	TARID	Body	-137779	133821146	133853992	+	LINC01312
cg05093113	3.8013e-06	0.00316655	0.901066	0.937067	-0.0360015	FDR0.01	20	50584388	-	PTPN1;RIPOR3;MIR645	3'UTR;TES5000;TSS1500	-1397	50585785	50585879	+	MIR645
cg10495160	3.81084e-06	0.00316655	0.907967	0.931349	-0.0233823	FDR0.01	2	236769514	-	LOC105373949	TSS5000	-4578	236774092	236780767	+	LOC105373949
cg05296801	3.81417e-06	0.00316655	0.215539	0.324882	-0.109343	FDR0.01	16	79419350	+	MAF	Body	181387	79593837	79600737	-	MAF
cg18406471	3.81485e-06	0.00316655	0.20701	0.251871	-0.0448609	FDR0.01	16	31458051	+	ARMC5	TSS1500	-221	31458272	31467167	+	ARMC5
cg07725579	3.81846e-06	0.00316655	0.122553	0.209896	-0.087343	FDR0.01	20	1491773	+	SIRPB2	TSS200,TSS1500	-11	1476242	1491762	-	SIRPB2
cg14986890	3.8193e-06	0.00316655	0.725148	0.855775	-0.130627	FDR0.01	3	158709846	+	RARRES1	Body	-5464	158701355	158704382	-	LOC112268457
cg10055441	3.82656e-06	0.00316826	0.899392	0.921788	-0.0223965	FDR0.01	5	178273450	-	COL23A1	Body	38679	178234771	178237022	+	LOC112267937
cg11273493	3.82954e-06	0.00316826	0.916226	0.936153	-0.0199267	FDR0.01	8	11071475	+	XKR6;LOC101929269	Body;TSS5000	-4386	11062651	11067089	-	LOC101929269
cg25423953	3.85879e-06	0.0031867	0.882442	0.905867	-0.0234252	FDR0.01	5	147535995	+			-23998	147559993	147662009	+	JAKMIP2-AS1
cg01460622	3.86174e-06	0.0031867	0.901327	0.939603	-0.038276	FDR0.01	7	127718362	-	SND1	Body	66169	127652193	128092593	+	SND1
cg24668440	3.86416e-06	0.0031867	0.696779	0.774523	-0.0777439	FDR0.01	14	49597599	-	LRR1;RPS29	TSS1500;Body	1111	49583576	49598710	-	RPS29
cg02440872	3.89473e-06	0.0032085	0.0504672	0.0430284	0.0074388	FDR0.01	16	67192021	-	E2F4;EXOC3L1	TSS200;TSS5000	-133	67192154	67198918	+	E2F4
cg00867461	3.9096e-06	0.00321733	0.897601	0.892525	0.00507544	FDR0.01	19	2980214	+	TLE6	TSS5000,Body	2651	2977563	2980407	+	TLE6
cg04502126	3.93018e-06	0.00323008	0.824648	0.681669	0.142979	FDR0.01	4	38455511	-	LINC01258	Body	-54255	38509766	38518056	+	LINC01259
cg19477084	3.93343e-06	0.00323008	0.0467369	0.0630372	-0.0163002	FDR0.01	3	126287919	-	KLF15;LOC107986124	TES5000;Body	9756	126278163	126291525	+	LOC107986124
cg12498017	3.95355e-06	0.00324317	0.863015	0.906587	-0.0435713	FDR0.01	6	42230843	+	LOC105375061;TRERF1	TSS5000;Body	-3614	42234457	42240176	+	LOC105375061
cg22711847	3.96001e-06	0.00324504	0.765874	0.796356	-0.0304821	FDR0.01	6	88302485	+	LOC105377884;LOC105377885	TSS5000;Body	-2862	88279099	88299623	-	LOC105377884
cg18409646	3.9698e-06	0.00324785	0.0527877	0.0646981	-0.0119104	FDR0.01	12	32532658	-	FGD4	TSS5000,Body	-1634	32534292	32646050	+	FGD4
cg03574360	3.97183e-06	0.00324785	0.0202256	0.0180141	0.00221147	FDR0.01	10	73414409	-	ANXA7	TSS5000,TSS1500	-351	73375100	73414058	-	ANXA7
cg03196097	4.00031e-06	0.00326429	0.0694255	0.0871161	-0.0176906	FDR0.01	4	4855714	-	LINC01396;MSX1	TES5000;TSS5000	-3950	4859664	4863936	+	MSX1
cg10558740	4.00153e-06	0.00326429	0.81153	0.650668	0.160862	FDR0.01	6	22148509	-	CASC15;NBAT1	Body;TSS1500	-1316	22134601	22147193	-	NBAT1
cg02408845	4.00845e-06	0.00326429	0.257707	0.298078	-0.0403714	FDR0.01	5	180091327	+			-19568	179955066	180071759	-	RNF130
cg09640300	4.00877e-06	0.00326429	0.916242	0.934228	-0.0179864	FDR0.01	6	7640911	-			-31729	7672640	7700139	+	LOC105374906
cg26343358	4.02916e-06	0.00327344	0.671141	0.742336	-0.0711951	FDR0.01	6	31307889	-	LOC112267902	Body	706	31296825	31308595	-	LOC112267902
cg03803614	4.02932e-06	0.00327344	0.93613	0.947616	-0.0114861	FDR0.01	8	11465470	-	FAM167A	Body	1283	11421475	11466753	-	FAM167A
cg16511306	4.03268e-06	0.00327344	0.846848	0.916911	-0.0700635	FDR0.01	4	8223528	+	SH3TC1	Body	6446	8217082	8241100	+	SH3TC1
cg17344321	4.04091e-06	0.0032767	0.150394	0.250383	-0.0999889	FDR0.01	7	22577763	+	LOC100506178	TES5000	14427	22563336	22573998	+	LOC100506178
cg19803200	4.07213e-06	0.00328936	0.901293	0.921235	-0.0199411	FDR0.01	22	45415067	+	RIBC2;SMC1B	TSS5000,Body;TSS1500	991	45414076	45432416	+	RIBC2
cg14107762	4.07218e-06	0.00328936	0.728738	0.575669	0.153069	FDR0.01	9	114928346	+	TNFSF8	Body	2245	114894074	114930591	-	TNFSF8
cg04188248	4.07398e-06	0.00328936	0.887308	0.887064	0.000243843	FDR0.01	2	3524193	-	ADI1	TSS5000	-4662	3497365	3519531	-	ADI1
cg09079882	4.07916e-06	0.00328936	0.533891	0.688406	-0.154514	FDR0.01	16	10743278	-	NUBP1	TSS1500,Body	115	10743163	10769351	+	NUBP1
cg13054007	4.09207e-06	0.00328936	0.736684	0.609449	0.127236	FDR0.01	13	80444188	-			85839	80358349	80366052	+	LOC105370276
cg12615852	4.0924e-06	0.00328936	0.784769	0.813647	-0.028878	FDR0.01	14	105863911	+	MIR4537	TSS5000	-4358	105859483	105859553	-	MIR4537
cg20721433	4.0926e-06	0.00328936	0.210963	0.351904	-0.140942	FDR0.01	19	2264644	+	JSRP1;OAZ1;LOC105372240	TSS5000;TSS5000;TES5000	-3831	2252252	2260813	-	JSRP1
cg24798497	4.0991e-06	0.00328936	0.81929	0.920346	-0.101056	FDR0.01	17	27209555	-			22243	27230183	27231798	-	LOC105371704
cg14216672	4.10597e-06	0.00328936	0.967429	0.981611	-0.0141822	FDR0.01	1	3349359	-	PRDM16	Body	-21385	3306635	3327974	-	LOC105378604
cg15704699	4.10901e-06	0.00328936	0.868544	0.916792	-0.0482474	FDR0.01	17	28112351	-	NLK	Body	-20330	28132681	28144415	+	LOC105371711
[truncated: 1,909 more rows]

## Sheet: Table S6-Day14 DEGs
Table S6. Differentially expressed genes (731 genes at p < 0.01) on postnatal day 14 in infants developed bronchopulmonary dysplasia (BPD)
[truncated: 734 more rows]

[truncated: 7 more sheets: Table S7-Day14 Pathways, Table S8-Day28 CpGs, Table S9-Day28 Pathways, Table S10-Day28 DEGs, Table S11-O2 CpGs, Table 12-O2 DEGs, Table S13 Winsorized EWAS]
